# Supplementary material for: Regional microbial signatures positively correlate with differential wine phenotypes: evidence for a microbial aspect to terroir
Source: Sci Rep. 2015 Sep 24;5:14233. doi: 10.1038/srep14233 (PMC4585847; doi:10.1038/srep14233)
Supplement: Supplementary Table S1 [file srep14233-s2.xls]

## Sheet: Sup Tab 1
Supplementary Table S1: The Bayesian ancestry profiles resulting from InStruct analyses in Knight and Goddard (2015). The geographic regions largely represented by each inferred population is indicated above the column headings with the color referring to the colors seen in Figure 1 of Knight and Goddard (2015). The genotypes tested in this study are highlighted. The numbers refer to the proporti…
		Martinborough (Yellow)	Mixed	Central Otago (Red)	Hawke's Bay/Wairau Valley (Orange	Central Otago/Martinborough (Light Blue)	Mixed	Mixed	Mixed	Mixed	Mixed	Nelson (Green)	Mixed	Mixed	Hawke's Bay (Dark Blue)	Mixed	Mixed
Strain	Region	Inf Pop 1	Inf Pop 2	Inf Pop 3	Inf Pop 4	Inf Pop 5	Inf Pop 6	Inf Pop 7	Inf Pop 8	Inf Pop 9	Inf Pop 10	Inf Pop 11	Inf Pop 12	Inf Pop 13	Inf Pop 14	Inf Pop 15	Inf Pop 16
ACNCCsf_C3	Awatere Valley	0.07	0.007	0.004	0.008	0.263	0.009	0.008	0.008	0.008	0.008	0.567	0.008	0.008	0.006	0.009	0.007
ACNCCsf_F12	Awatere Valley	0.013	0.007	0.005	0.006	0.006	0.007	0.03	0.007	0.011	0.013	0.861	0.006	0.006	0.006	0.01	0.007
ACNCCsf_H3	Awatere Valley	0.006	0.009	0.006	0.858	0.005	0.007	0.01	0.008	0.009	0.007	0.035	0.007	0.009	0.005	0.009	0.008
ACNCCso_A10	Awatere Valley	0.009	0.02	0.01	0.006	0.007	0.016	0.071	0.067	0.037	0.034	0.545	0.03	0.042	0.011	0.067	0.027
ACNCRsf_A1	Awatere Valley	0.006	0.012	0.031	0.005	0.006	0.121	0.141	0.152	0.029	0.249	0.006	0.006	0.006	0.005	0.005	0.22
ACNCRsf_A7	Awatere Valley	0.006	0.012	0.035	0.005	0.006	0.12	0.14	0.152	0.029	0.248	0.005	0.006	0.006	0.006	0.006	0.218
ACNCRsf_C10	Awatere Valley	0.007	0.013	0.034	0.005	0.005	0.121	0.141	0.152	0.028	0.248	0.006	0.006	0.006	0.005	0.006	0.219
ACNCRsf_D10	Awatere Valley	0.007	0.017	0.022	0.005	0.008	0.12	0.137	0.148	0.034	0.239	0.006	0.013	0.012	0.008	0.013	0.209
ACNCRsf_E10	Awatere Valley	0.007	0.012	0.028	0.006	0.007	0.121	0.141	0.151	0.029	0.249	0.005	0.006	0.007	0.006	0.006	0.218
ACNTFsf_C5	Awatere Valley	0.073	0.007	0.004	0.009	0.263	0.009	0.007	0.008	0.008	0.009	0.567	0.008	0.008	0.006	0.008	0.007
APRFVsf_B3	Awatere Valley	0.006	0.074	0.007	0.02	0.013	0.1	0.1	0.085	0.103	0.085	0.008	0.134	0.091	0.009	0.103	0.063
APRFVsf_D10	Awatere Valley	0.023	0.063	0.005	0.006	0.008	0.251	0.024	0.184	0.012	0.085	0.073	0.178	0.035	0.029	0.013	0.01
APRFVsf_G8	Awatere Valley	0.006	0.074	0.007	0.019	0.012	0.102	0.1	0.085	0.102	0.085	0.005	0.135	0.092	0.007	0.105	0.063
APRFVso_A1	Awatere Valley	0.005	0.294	0.147	0.006	0.005	0.005	0.192	0.005	0.006	0.005	0.005	0.005	0.006	0.005	0.005	0.304
APRSEsf_A9	Awatere Valley	0.007	0.075	0.012	0.01	0.008	0.101	0.1	0.086	0.103	0.084	0.009	0.135	0.092	0.008	0.106	0.063
APRSEsf_A9	Awatere Valley	0.007	0.073	0.012	0.014	0.006	0.099	0.101	0.085	0.102	0.085	0.015	0.131	0.09	0.011	0.105	0.064
APRSEsf_D1	Awatere Valley	0.019	0.298	0.005	0.007	0.006	0.043	0.176	0.014	0.074	0.01	0.045	0.008	0.04	0.005	0.039	0.21
APRSEsf_D2	Awatere Valley	0.005	0.293	0.148	0.006	0.005	0.005	0.191	0.005	0.006	0.006	0.005	0.005	0.005	0.005	0.006	0.303
APRSEsf_D4	Awatere Valley	0.009	0.018	0.01	0.366	0.032	0.014	0.108	0.105	0.048	0.044	0.006	0.035	0.06	0.013	0.097	0.034
APRSEsf_G1	Awatere Valley	0.015	0.261	0.099	0.023	0.013	0.02	0.169	0.016	0.022	0.021	0.011	0.017	0.02	0.008	0.02	0.267
APRSEsf_H11	Awatere Valley	0.006	0.147	0.073	0.466	0.006	0.006	0.097	0.006	0.007	0.006	0.006	0.006	0.006	0.005	0.006	0.152
ATOACsf_A12	Awatere Valley	0.005	0.005	0.006	0.913	0.005	0.005	0.005	0.006	0.006	0.005	0.01	0.006	0.006	0.005	0.006	0.006
ATOACsf_A2	Awatere Valley	0.005	0.005	0.006	0.925	0.005	0.005	0.005	0.005	0.005	0.005	0.005	0.005	0.005	0.005	0.005	0.005
ATOACsf_C5	Awatere Valley	0.039	0.073	0.009	0.428	0.006	0.04	0.063	0.043	0.046	0.031	0.036	0.042	0.037	0.01	0.045	0.053
ATOACsf_C9	Awatere Valley	0.014	0.044	0.009	0.026	0.017	0.038	0.112	0.113	0.107	0.075	0.034	0.092	0.101	0.04	0.135	0.043
ATOACsf_D5	Awatere Valley	0.007	0.007	0.008	0.902	0.006	0.007	0.007	0.006	0.006	0.006	0.007	0.006	0.006	0.006	0.006	0.007
ATOACso_A2	Awatere Valley	0.008	0.071	0.007	0.011	0.006	0.275	0.022	0.209	0.043	0.096	0.007	0.156	0.039	0.005	0.033	0.01
UATTso1_A3	Awatere Valley	0.007	0.005	0.004	0.005	0.005	0.007	0.007	0.005	0.005	0.007	0.915	0.005	0.006	0.005	0.006	0.006
UATTso2_A2	Awatere Valley	0.005	0.294	0.149	0.006	0.005	0.005	0.191	0.005	0.005	0.005	0.005	0.005	0.006	0.005	0.005	0.303
CAMBLsf_A1	Central Otago	0.005	0.007	0.919	0.006	0.005	0.005	0.006	0.005	0.005	0.006	0.004	0.005	0.005	0.005	0.005	0.007
CAMBLsf_A10	Central Otago	0.887	0.007	0.005	0.025	0.006	0.006	0.007	0.007	0.007	0.007	0.007	0.007	0.007	0.005	0.007	0.006
CAMBLsf_A3	Central Otago	0.02	0.107	0.008	0.006	0.012	0.082	0.091	0.077	0.113	0.092	0.006	0.069	0.123	0.01	0.122	0.062
CAMBLsf_B10	Central Otago	0.005	0.006	0.917	0.006	0.005	0.006	0.006	0.006	0.005	0.006	0.004	0.005	0.005	0.007	0.005	0.006
CAMBLsf_B3	Central Otago	0.005	0.006	0.92	0.005	0.005	0.005	0.005	0.005	0.005	0.005	0.004	0.005	0.005	0.006	0.005	0.006
CAMBLsf_C1	Central Otago	0.005	0.005	0.917	0.005	0.005	0.006	0.006	0.006	0.005	0.007	0.004	0.005	0.005	0.005	0.005	0.007
CAMBLsf_C10	Central Otago	0.919	0.006	0.005	0.006	0.005	0.005	0.005	0.005	0.005	0.005	0.007	0.005	0.005	0.005	0.005	0.005
CAMBLsf_C3	Central Otago	0.005	0.006	0.917	0.006	0.005	0.006	0.006	0.006	0.005	0.006	0.004	0.006	0.005	0.005	0.005	0.007
CAMBLsf_D1	Central Otago	0.011	0.006	0.004	0.005	0.007	0.007	0.007	0.006	0.007	0.007	0.904	0.006	0.006	0.005	0.006	0.006
CAMBLsf_E1	Central Otago	0.005	0.006	0.92	0.005	0.005	0.005	0.006	0.005	0.005	0.006	0.004	0.005	0.005	0.005	0.005	0.007
CAMBLsf_E9	Central Otago	0.005	0.005	0.924	0.005	0.005	0.005	0.006	0.005	0.005	0.005	0.004	0.005	0.005	0.006	0.005	0.006
CAMBLsf_F1	Central Otago	0.005	0.007	0.917	0.006	0.006	0.005	0.006	0.005	0.005	0.005	0.004	0.005	0.005	0.005	0.005	0.007
CAMBLsf_G1	Central Otago	0.005	0.007	0.918	0.006	0.006	0.005	0.006	0.005	0.005	0.005	0.004	0.005	0.005	0.005	0.005	0.007
CAMBLsf_G12	Central Otago	0.005	0.006	0.916	0.006	0.005	0.006	0.006	0.006	0.005	0.007	0.005	0.005	0.005	0.005	0.005	0.008
CAMBLsf_G9	Central Otago	0.005	0.006	0.917	0.006	0.006	0.005	0.006	0.006	0.006	0.006	0.005	0.005	0.005	0.005	0.005	0.007
CAMBLsf_H9	Central Otago	0.005	0.007	0.914	0.006	0.006	0.005	0.007	0.006	0.005	0.006	0.005	0.005	0.005	0.005	0.005	0.008
CDRDRsf_A10	Central Otago	0.015	0.006	0.005	0.006	0.006	0.006	0.007	0.005	0.006	0.006	0.903	0.006	0.006	0.005	0.006	0.006
CDRDRsf_A2	Central Otago	0.016	0.007	0.005	0.007	0.007	0.006	0.008	0.006	0.007	0.006	0.895	0.006	0.006	0.005	0.006	0.006
CDRDRsf_A6	Central Otago	0.008	0.006	0.006	0.006	0.006	0.006	0.006	0.006	0.006	0.006	0.006	0.006	0.006	0.909	0.006	0.006
CDRDRsf_B10	Central Otago	0.01	0.008	0.011	0.006	0.011	0.007	0.008	0.007	0.008	0.008	0.006	0.009	0.009	0.876	0.008	0.008
CDRDRsf_C2	Central Otago	0.921	0.005	0.005	0.006	0.005	0.005	0.005	0.005	0.005	0.005	0.007	0.005	0.005	0.005	0.005	0.005
CDRDRsf_C8	Central Otago	0.013	0.007	0.012	0.006	0.007	0.009	0.01	0.009	0.008	0.012	0.865	0.007	0.007	0.011	0.008	0.01
CDRDRsf_D4	Central Otago	0.013	0.019	0.014	0.018	0.684	0.016	0.02	0.018	0.025	0.022	0.009	0.026	0.023	0.051	0.023	0.021
CDRDRsf_E10	Central Otago	0.01	0.023	0.023	0.008	0.043	0.029	0.123	0.118	0.066	0.055	0.009	0.048	0.077	0.215	0.105	0.047
CDRDRsf_E2	Central Otago	0.01	0.014	0.036	0.007	0.006	0.117	0.135	0.144	0.03	0.236	0.006	0.009	0.009	0.025	0.009	0.209
CDRDRsf_F10	Central Otago	0.015	0.023	0.006	0.032	0.539	0.026	0.026	0.034	0.058	0.04	0.007	0.062	0.053	0.007	0.055	0.017
CDRDRsf_F2	Central Otago	0.013	0.007	0.005	0.007	0.006	0.006	0.007	0.006	0.006	0.007	0.899	0.006	0.006	0.005	0.006	0.006
CDRDRsf_F4	Central Otago	0.01	0.023	0.024	0.009	0.043	0.03	0.123	0.117	0.065	0.055	0.009	0.05	0.078	0.211	0.106	0.047
CDRDRsf_H6	Central Otago	0.012	0.014	0.03	0.008	0.007	0.119	0.137	0.148	0.03	0.241	0.005	0.008	0.009	0.013	0.008	0.211
CMDMDsf_F4	Central Otago	0.014	0.015	0.032	0.012	0.007	0.117	0.135	0.147	0.03	0.238	0.007	0.009	0.009	0.01	0.009	0.208
CMVMVsf_F7	Central Otago	0.014	0.016	0.044	0.012	0.007	0.116	0.134	0.145	0.03	0.233	0.007	0.009	0.009	0.011	0.009	0.206
CPEGIsf_A1	Central Otago	0.005	0.006	0.924	0.005	0.005	0.005	0.005	0.005	0.005	0.005	0.004	0.005	0.005	0.005	0.005	0.006
CPEGIsf_A3	Central Otago	0.005	0.007	0.92	0.006	0.005	0.005	0.006	0.005	0.005	0.005	0.004	0.005	0.005	0.005	0.005	0.007
CPEGIsf_A7	Central Otago	0.005	0.005	0.915	0.006	0.005	0.006	0.006	0.006	0.005	0.007	0.005	0.005	0.005	0.005	0.005	0.008
CPEGIsf_B1	Central Otago	0.005	0.005	0.921	0.006	0.004	0.005	0.006	0.006	0.005	0.006	0.004	0.005	0.005	0.005	0.005	0.006
CPEGIsf_B7	Central Otago	0.008	0.018	0.006	0.007	0.014	0.019	0.109	0.105	0.058	0.048	0.005	0.039	0.071	0.355	0.098	0.038
CPEGIsf_C11	Central Otago	0.005	0.006	0.921	0.005	0.005	0.005	0.006	0.005	0.005	0.005	0.004	0.005	0.005	0.006	0.005	0.006
CPEGIsf_C3	Central Otago	0.007	0.006	0.005	0.006	0.913	0.006	0.006	0.006	0.006	0.006	0.007	0.006	0.006	0.006	0.005	0.006
CPEGIsf_C7	Central Otago	0.005	0.006	0.91	0.006	0.005	0.007	0.007	0.007	0.005	0.008	0.004	0.005	0.005	0.005	0.005	0.009
CPEGIsf_E3	Central Otago	0.013	0.022	0.032	0.027	0.037	0.1	0.12	0.127	0.04	0.191	0.006	0.024	0.025	0.042	0.028	0.166
CPEGIsf_E5	Central Otago	0.005	0.005	0.918	0.005	0.005	0.006	0.006	0.006	0.005	0.007	0.004	0.005	0.005	0.005	0.005	0.007
CPEGIsf_F3	Central Otago	0.006	0.012	0.031	0.005	0.006	0.121	0.141	0.152	0.028	0.249	0.005	0.006	0.006	0.006	0.006	0.219
CPEGIsf_G7	Central Otago	0.005	0.006	0.924	0.005	0.005	0.005	0.006	0.005	0.005	0.005	0.004	0.005	0.005	0.005	0.005	0.006
CPEGIsf_H7	Central Otago	0.008	0.007	0.006	0.008	0.899	0.006	0.006	0.007	0.007	0.007	0.008	0.007	0.007	0.005	0.007	0.006
CRIRIsf_B10	Central Otago	0.006	0.006	0.005	0.005	0.913	0.006	0.006	0.006	0.006	0.006	0.006	0.007	0.006	0.006	0.006	0.005
CRIRIsf_B7	Central Otago	0.007	0.006	0.005	0.006	0.913	0.006	0.006	0.006	0.006	0.006	0.007	0.006	0.006	0.005	0.006	0.005
CRIRIsf_D7	Central Otago	0.006	0.007	0.006	0.009	0.908	0.006	0.006	0.006	0.006	0.006	0.005	0.006	0.006	0.005	0.005	0.006
CRIRIsf_E10	Central Otago	0.007	0.006	0.005	0.005	0.915	0.006	0.005	0.005	0.005	0.006	0.007	0.006	0.005	0.006	0.006	0.005
CRIRIsf_E2	Central Otago	0.005	0.008	0.006	0.006	0.881	0.008	0.008	0.008	0.009	0.009	0.009	0.009	0.01	0.006	0.009	0.007
CRIRIsf_F2	Central Otago	0.008	0.009	0.008	0.011	0.881	0.007	0.008	0.007	0.008	0.007	0.008	0.008	0.008	0.006	0.007	0.009
HCNKIsf_A10	Hawke's Bay	0.005	0.04	0.007	0.009	0.009	0.029	0.046	0.091	0.181	0.085	0.012	0.155	0.155	0.006	0.146	0.025
HCNKIsf_A3	Hawke's Bay	0.005	0.04	0.007	0.008	0.026	0.029	0.045	0.09	0.177	0.084	0.013	0.151	0.15	0.006	0.143	0.025
HCNKIsf_B7	Hawke's Bay	0.022	0.062	0.006	0.012	0.008	0.11	0.044	0.087	0.068	0.075	0.253	0.076	0.075	0.007	0.066	0.03
HCNKIsf_C3	Hawke's Bay	0.007	0.007	0.009	0.89	0.007	0.009	0.007	0.009	0.008	0.009	0.005	0.008	0.007	0.005	0.007	0.008
HCNKIsf_D10	Hawke's Bay	0.009	0.032	0.007	0.573	0.009	0.056	0.027	0.045	0.04	0.041	0.008	0.045	0.042	0.007	0.039	0.021
HCNKIsf_E3	Hawke's Bay	0.006	0.005	0.006	0.921	0.005	0.005	0.005	0.005	0.006	0.005	0.005	0.005	0.005	0.005	0.005	0.005
HCNKIsf_E7	Hawke's Bay	0.006	0.006	0.006	0.916	0.005	0.006	0.006	0.006	0.006	0.005	0.005	0.006	0.006	0.005	0.006	0.006
HCNKIsf_F3	Hawke's Bay	0.008	0.014	0.017	0.699	0.154	0.009	0.01	0.009	0.013	0.009	0.005	0.011	0.012	0.006	0.011	0.013
HCNKIsf_G3	Hawke's Bay	0.007	0.104	0.017	0.01	0.034	0.166	0.062	0.124	0.046	0.078	0.035	0.127	0.058	0.009	0.047	0.076
HCNKIsf_H7	Hawke's Bay	0.006	0.041	0.01	0.017	0.013	0.029	0.045	0.088	0.179	0.085	0.008	0.154	0.151	0.007	0.142	0.026
HCNKIso_B1	Hawke's Bay	0.011	0.062	0.005	0.006	0.007	0.086	0.08	0.05	0.069	0.081	0.261	0.065	0.09	0.007	0.078	0.044
HCNTHsf_A2	Hawke's Bay	0.007	0.018	0.007	0.773	0.018	0.02	0.016	0.018	0.019	0.02	0.011	0.017	0.018	0.006	0.018	0.015
HCNTHsf_A5	Hawke's Bay	0.008	0.006	0.006	0.006	0.006	0.006	0.005	0.006	0.006	0.006	0.006	0.006	0.006	0.908	0.006	0.006
HCNTHsf_A8	Hawke's Bay	0.006	0.008	0.009	0.889	0.007	0.01	0.007	0.009	0.007	0.008	0.005	0.008	0.007	0.005	0.007	0.007
HCNTHsf_B2	Hawke's Bay	0.006	0.009	0.007	0.896	0.005	0.006	0.008	0.006	0.006	0.006	0.009	0.006	0.007	0.006	0.006	0.009
HCNTHsf_B5	Hawke's Bay	0.01	0.051	0.013	0.005	0.021	0.054	0.05	0.044	0.053	0.05	0.45	0.048	0.05	0.008	0.051	0.041
HCNTHsf_C10	Hawke's Bay	0.004	0.04	0.007	0.009	0.009	0.029	0.046	0.09	0.182	0.085	0.011	0.155	0.154	0.006	0.147	0.025
HCNTHsf_C2	Hawke's Bay	0.012	0.015	0.006	0.044	0.009	0.015	0.021	0.014	0.019	0.016	0.755	0.016	0.019	0.006	0.021	0.013
HCNTHsf_C5	Hawke's Bay	0.019	0.298	0.005	0.007	0.006	0.043	0.175	0.015	0.075	0.01	0.047	0.008	0.04	0.005	0.039	0.208
HCNTHsf_C8	Hawke's Bay	0.014	0.007	0.005	0.005	0.006	0.007	0.032	0.007	0.011	0.014	0.855	0.006	0.007	0.005	0.011	0.007
HCNTHsf_D10	Hawke's Bay	0.009	0.006	0.004	0.005	0.006	0.006	0.005	0.006	0.006	0.005	0.911	0.006	0.007	0.004	0.006	0.006
HCNTHsf_D12	Hawke's Bay	0.008	0.009	0.013	0.855	0.01	0.012	0.009	0.011	0.009	0.012	0.006	0.011	0.009	0.006	0.009	0.01
HCNTHsf_D2	Hawke's Bay	0.006	0.01	0.006	0.879	0.005	0.007	0.01	0.009	0.009	0.007	0.012	0.007	0.008	0.005	0.01	0.009
HCNTHsf_E10	Hawke's Bay	0.006	0.009	0.005	0.875	0.01	0.007	0.009	0.009	0.01	0.007	0.013	0.008	0.009	0.006	0.01	0.008
HCNTHsf_E8	Hawke's Bay	0.024	0.016	0.006	0.092	0.235	0.021	0.016	0.017	0.021	0.02	0.446	0.02	0.021	0.007	0.023	0.014
HCNTHsf_F10	Hawke's Bay	0.006	0.005	0.005	0.006	0.006	0.006	0.006	0.006	0.006	0.006	0.913	0.006	0.006	0.005	0.006	0.006
HCNTHsf_F8	Hawke's Bay	0.011	0.038	0.034	0.154	0.007	0.035	0.037	0.068	0.135	0.066	0.009	0.131	0.124	0.009	0.112	0.029
HCNTHsf_G10	Hawke's Bay	0.014	0.174	0.006	0.361	0.007	0.033	0.104	0.015	0.053	0.01	0.026	0.01	0.033	0.006	0.031	0.119
HPRMAsf_A1	Hawke's Bay	0.007	0.023	0.006	0.007	0.006	0.016	0.19	0.188	0.084	0.074	0.006	0.055	0.105	0.006	0.177	0.051
HPRMAsf_A6	Hawke's Bay	0.014	0.02	0.017	0.006	0.007	0.029	0.028	0.034	0.021	0.027	0.69	0.026	0.022	0.013	0.025	0.022
HPRMAsf_B1	Hawke's Bay	0.045	0.015	0.033	0.007	0.049	0.017	0.032	0.031	0.026	0.025	0.012	0.022	0.03	0.601	0.033	0.022
HPRMAsf_B6	Hawke's Bay	0.006	0.014	0.013	0.007	0.722	0.018	0.024	0.023	0.019	0.026	0.036	0.017	0.019	0.013	0.02	0.022
HPRMAsf_C1	Hawke's Bay	0.025	0.043	0.022	0.01	0.009	0.039	0.039	0.073	0.156	0.08	0.017	0.147	0.14	0.038	0.126	0.036
HPRMAsf_C9	Hawke's Bay	0.01	0.011	0.005	0.331	0.01	0.014	0.024	0.012	0.016	0.015	0.497	0.014	0.013	0.006	0.015	0.009
HPRMAsf_D1	Hawke's Bay	0.017	0.019	0.006	0.047	0.007	0.04	0.015	0.03	0.018	0.02	0.703	0.028	0.017	0.005	0.017	0.011
HPRMAsf_D6	Hawke's Bay	0.057	0.009	0.005	0.007	0.007	0.007	0.009	0.009	0.01	0.009	0.833	0.008	0.008	0.005	0.01	0.008
HPRMAsf_E1	Hawke's Bay	0.011	0.024	0.011	0.029	0.009	0.041	0.022	0.033	0.029	0.031	0.645	0.032	0.027	0.006	0.029	0.021
HPRMAsf_E6	Hawke's Bay	0.007	0.013	0.005	0.028	0.006	0.016	0.016	0.016	0.016	0.015	0.791	0.016	0.017	0.006	0.019	0.012
HPRMAsf_F1	Hawke's Bay	0.015	0.055	0.013	0.025	0.074	0.058	0.048	0.04	0.043	0.051	0.009	0.05	0.054	0.362	0.05	0.053
HPRMAsf_F11	Hawke's Bay	0.011	0.044	0.02	0.006	0.033	0.049	0.049	0.072	0.146	0.099	0.007	0.142	0.129	0.03	0.124	0.039
HPRMAsf_F6	Hawke's Bay	0.014	0.017	0.008	0.033	0.007	0.03	0.014	0.027	0.018	0.018	0.737	0.026	0.017	0.006	0.017	0.01
HPRMAsf_F9	Hawke's Bay	0.011	0.018	0.01	0.034	0.023	0.034	0.02	0.029	0.02	0.026	0.68	0.025	0.02	0.007	0.022	0.021
HPRMAsf_G1	Hawke's Bay	0.26	0.008	0.004	0.005	0.006	0.008	0.01	0.009	0.01	0.009	0.63	0.009	0.01	0.005	0.01	0.008
HPRMAsf_G11	Hawke's Bay	0.012	0.046	0.01	0.012	0.011	0.045	0.044	0.079	0.157	0.083	0.023	0.149	0.14	0.013	0.133	0.043
HPRMAsf_G6	Hawke's Bay	0.007	0.012	0.005	0.025	0.007	0.013	0.012	0.012	0.014	0.013	0.818	0.014	0.015	0.005	0.017	0.01
HPRMAsf_H1	Hawke's Bay	0.919	0.005	0.005	0.006	0.006	0.005	0.005	0.005	0.005	0.005	0.007	0.006	0.005	0.005	0.005	0.005
HPRMAsf_H11	Hawke's Bay	0.032	0.014	0.013	0.012	0.187	0.022	0.024	0.025	0.02	0.028	0.534	0.017	0.018	0.011	0.018	0.025
HPRMAsf_H6	Hawke's Bay	0.022	0.056	0.044	0.029	0.013	0.06	0.057	0.057	0.061	0.061	0.238	0.066	0.065	0.037	0.064	0.067
HPRMTsf_A7	Hawke's Bay	0.006	0.014	0.012	0.008	0.749	0.016	0.021	0.02	0.016	0.022	0.036	0.014	0.015	0.015	0.017	0.02
HPRMTsf_A8	Hawke's Bay	0.008	0.006	0.006	0.006	0.006	0.006	0.006	0.006	0.006	0.006	0.006	0.006	0.006	0.909	0.006	0.006
HPRMTsf_B3	Hawke's Bay	0.044	0.032	0.007	0.014	0.015	0.105	0.032	0.079	0.031	0.054	0.437	0.064	0.031	0.008	0.03	0.017
HPRMTsf_B7	Hawke's Bay	0.92	0.005	0.005	0.005	0.005	0.005	0.005	0.005	0.005	0.005	0.007	0.005	0.005	0.005	0.005	0.005
HPRMTsf_C3	Hawke's Bay	0.013	0.022	0.005	0.008	0.262	0.017	0.108	0.11	0.061	0.05	0.066	0.045	0.071	0.011	0.114	0.036
HPRMTsf_C7	Hawke's Bay	0.007	0.066	0.005	0.052	0.008	0.083	0.058	0.077	0.114	0.082	0.021	0.132	0.115	0.012	0.114	0.055
HPRMTsf_E10	Hawke's Bay	0.01	0.074	0.005	0.007	0.01	0.126	0.059	0.082	0.089	0.092	0.1	0.1	0.099	0.007	0.089	0.051
HPRMTsf_E3	Hawke's Bay	0.008	0.088	0.006	0.007	0.018	0.065	0.028	0.064	0.142	0.061	0.041	0.136	0.124	0.03	0.103	0.079
HPRMTsf_F10	Hawke's Bay	0.008	0.009	0.006	0.013	0.006	0.008	0.023	0.008	0.011	0.013	0.855	0.008	0.009	0.006	0.01	0.008
HPRMTsf_F3	Hawke's Bay	0.059	0.085	0.066	0.017	0.424	0.019	0.066	0.023	0.029	0.027	0.007	0.025	0.026	0.008	0.024	0.096
HPRMTsf_F7	Hawke's Bay	0.012	0.05	0.031	0.036	0.032	0.044	0.047	0.072	0.14	0.074	0.043	0.125	0.122	0.014	0.115	0.043
HPRMTsf_G10	Hawke's Bay	0.007	0.12	0.042	0.018	0.131	0.023	0.093	0.046	0.095	0.047	0.007	0.082	0.082	0.008	0.076	0.123
HPRMTsf_G3	Hawke's Bay	0.024	0.019	0.005	0.028	0.092	0.019	0.027	0.022	0.031	0.025	0.57	0.026	0.03	0.033	0.03	0.018
HPRMTso_A10	Hawke's Bay	0.013	0.044	0.008	0.111	0.025	0.1	0.065	0.101	0.074	0.129	0.008	0.084	0.061	0.023	0.049	0.106
HPRMTso_B10	Hawke's Bay	0.008	0.015	0.006	0.742	0.03	0.016	0.014	0.017	0.018	0.015	0.047	0.018	0.017	0.006	0.018	0.012
HTHESsf_A10	Hawke's Bay	0.239	0.101	0.009	0.032	0.04	0.046	0.072	0.036	0.081	0.035	0.067	0.045	0.067	0.007	0.064	0.058
HTHESsf_A4	Hawke's Bay	0.015	0.036	0.005	0.009	0.017	0.043	0.031	0.066	0.173	0.102	0.009	0.178	0.144	0.008	0.143	0.022
HTHESsf_B1	Hawke's Bay	0.188	0.096	0.008	0.038	0.142	0.047	0.066	0.034	0.075	0.032	0.048	0.042	0.061	0.007	0.059	0.055
HTHESsf_B10	Hawke's Bay	0.007	0.039	0.197	0.007	0.008	0.037	0.042	0.062	0.118	0.068	0.035	0.11	0.112	0.006	0.107	0.043
HTHESsf_B4	Hawke's Bay	0.006	0.006	0.006	0.005	0.006	0.006	0.006	0.006	0.006	0.006	0.005	0.006	0.006	0.912	0.006	0.006
HTHESsf_C1	Hawke's Bay	0.124	0.029	0.007	0.006	0.01	0.024	0.029	0.023	0.026	0.019	0.102	0.024	0.022	0.516	0.022	0.018
HTHESsf_C10	Hawke's Bay	0.007	0.014	0.391	0.008	0.404	0.015	0.016	0.015	0.01	0.017	0.027	0.012	0.01	0.023	0.011	0.021
HTHESsf_C4	Hawke's Bay	0.006	0.012	0.031	0.005	0.006	0.121	0.142	0.153	0.029	0.249	0.005	0.006	0.006	0.006	0.005	0.219
HTHESsf_D1	Hawke's Bay	0.007	0.006	0.005	0.005	0.912	0.006	0.006	0.006	0.006	0.005	0.007	0.006	0.006	0.006	0.006	0.005
HTHESsf_D10	Hawke's Bay	0.008	0.07	0.005	0.007	0.006	0.281	0.021	0.213	0.041	0.097	0.007	0.16	0.039	0.005	0.032	0.009
HTHESsf_D4	Hawke's Bay	0.01	0.096	0.006	0.047	0.007	0.215	0.04	0.156	0.065	0.085	0.023	0.117	0.049	0.006	0.051	0.027
HTHESsf_E4	Hawke's Bay	0.007	0.006	0.006	0.006	0.012	0.006	0.006	0.006	0.006	0.007	0.005	0.006	0.006	0.901	0.006	0.007
HTHESsf_F10	Hawke's Bay	0.008	0.006	0.006	0.006	0.005	0.006	0.006	0.006	0.006	0.007	0.006	0.006	0.007	0.907	0.006	0.006
HTHESsf_F4	Hawke's Bay	0.006	0.009	0.005	0.329	0.009	0.011	0.01	0.009	0.011	0.009	0.545	0.011	0.01	0.006	0.011	0.008
HTHESsf_G10	Hawke's Bay	0.111	0.036	0.009	0.012	0.007	0.039	0.029	0.059	0.151	0.089	0.008	0.154	0.127	0.012	0.131	0.024
HTHESsf_H10	Hawke's Bay	0.008	0.006	0.006	0.006	0.006	0.006	0.006	0.006	0.006	0.006	0.005	0.006	0.006	0.91	0.006	0.006
HTHMAsf_A11	Hawke's Bay	0.079	0.014	0.006	0.008	0.007	0.014	0.033	0.012	0.016	0.018	0.726	0.013	0.013	0.013	0.016	0.011
HTHMAsf_A7	Hawke's Bay	0.007	0.006	0.005	0.007	0.007	0.006	0.006	0.006	0.007	0.006	0.91	0.006	0.006	0.005	0.006	0.006
HTHMAsf_B11	Hawke's Bay	0.239	0.119	0.01	0.051	0.026	0.044	0.082	0.03	0.083	0.031	0.038	0.042	0.064	0.007	0.061	0.072
HTHMAsf_C11	Hawke's Bay	0.008	0.069	0.006	0.008	0.006	0.28	0.021	0.214	0.042	0.097	0.007	0.161	0.038	0.005	0.032	0.009
HTHMAsf_C2	Hawke's Bay	0.016	0.037	0.005	0.008	0.016	0.043	0.03	0.066	0.173	0.102	0.009	0.178	0.144	0.008	0.143	0.022
HTHMAsf_C7	Hawke's Bay	0.619	0.017	0.006	0.016	0.02	0.019	0.017	0.026	0.05	0.033	0.009	0.053	0.045	0.011	0.046	0.014
HTHMAsf_D11	Hawke's Bay	0.377	0.03	0.007	0.012	0.009	0.023	0.042	0.017	0.028	0.023	0.335	0.016	0.021	0.014	0.024	0.021
HTHMAsf_D7	Hawke's Bay	0.037	0.022	0.01	0.008	0.009	0.021	0.068	0.067	0.046	0.042	0.456	0.036	0.052	0.025	0.069	0.032
HTHMAsf_F7	Hawke's Bay	0.013	0.009	0.005	0.043	0.007	0.008	0.03	0.008	0.013	0.014	0.807	0.008	0.009	0.006	0.012	0.008
HTHMAsf_G11	Hawke's Bay	0.007	0.04	0.199	0.007	0.009	0.036	0.042	0.062	0.117	0.069	0.035	0.11	0.11	0.006	0.108	0.043
HTHMAsf_H11	Hawke's Bay	0.1	0.016	0.006	0.008	0.007	0.013	0.036	0.011	0.019	0.019	0.694	0.012	0.015	0.015	0.017	0.013
HTHMAsf_H7	Hawke's Bay	0.007	0.007	0.005	0.008	0.006	0.006	0.007	0.006	0.007	0.006	0.905	0.006	0.007	0.005	0.007	0.006
HTHMAsoR_A7	Hawke's Bay	0.032	0.011	0.017	0.154	0.007	0.009	0.01	0.008	0.009	0.009	0.683	0.009	0.01	0.01	0.01	0.012
HTHMAsoR_B7	Hawke's Bay	0.01	0.015	0.012	0.012	0.006	0.029	0.023	0.028	0.019	0.033	0.725	0.018	0.018	0.006	0.017	0.027
HTHMAsoR_E7	Hawke's Bay	0.015	0.059	0.036	0.103	0.011	0.064	0.06	0.058	0.069	0.066	0.155	0.071	0.071	0.027	0.069	0.064
MARARsf_A4	Martinborough	0.038	0.09	0.024	0.02	0.009	0.077	0.063	0.061	0.101	0.08	0.017	0.103	0.111	0.01	0.105	0.091
MARARsf_B4	Martinborough	0.014	0.015	0.031	0.012	0.007	0.116	0.134	0.147	0.031	0.236	0.008	0.01	0.01	0.01	0.01	0.207
MARARsf_C10	Martinborough	0.01	0.048	0.005	0.028	0.008	0.054	0.072	0.095	0.132	0.083	0.03	0.123	0.126	0.009	0.139	0.038
MARARsf_D5	Martinborough	0.008	0.013	0.039	0.008	0.006	0.118	0.138	0.149	0.029	0.242	0.006	0.007	0.007	0.009	0.007	0.213
MARARsf_E5	Martinborough	0.009	0.099	0.018	0.026	0.02	0.087	0.111	0.093	0.103	0.064	0.011	0.074	0.091	0.024	0.108	0.063
MARARsf_G1	Martinborough	0.006	0.032	0.203	0.009	0.09	0.018	0.034	0.021	0.015	0.027	0.01	0.01	0.013	0.455	0.013	0.043
MARARsf_H10	Martinborough	0.009	0.006	0.005	0.006	0.91	0.006	0.005	0.006	0.006	0.006	0.007	0.006	0.005	0.006	0.006	0.005
MARARso_A3	Martinborough	0.013	0.026	0.531	0.013	0.013	0.046	0.027	0.037	0.039	0.042	0.048	0.044	0.038	0.007	0.048	0.029
MARARso_B3	Martinborough	0.005	0.072	0.005	0.005	0.006	0.302	0.012	0.219	0.006	0.093	0.005	0.216	0.033	0.006	0.008	0.005
MARLIsf_A5	Martinborough	0.038	0.089	0.026	0.021	0.009	0.075	0.063	0.063	0.103	0.08	0.016	0.101	0.109	0.01	0.105	0.09
MARLIsf_B12	Martinborough	0.005	0.072	0.005	0.005	0.006	0.303	0.012	0.219	0.006	0.092	0.005	0.216	0.033	0.006	0.008	0.006
MARLIsf_B4	Martinborough	0.921	0.005	0.005	0.005	0.005	0.005	0.006	0.005	0.005	0.005	0.007	0.005	0.005	0.005	0.005	0.005
MARLIsf_C1	Martinborough	0.01	0.023	0.022	0.008	0.043	0.03	0.123	0.117	0.066	0.056	0.009	0.049	0.077	0.215	0.106	0.047
MARLIsf_D7	Martinborough	0.011	0.023	0.023	0.008	0.027	0.026	0.118	0.111	0.064	0.053	0.009	0.045	0.075	0.261	0.102	0.046
MARLIsf_E11	Martinborough	0.015	0.023	0.077	0.077	0.013	0.091	0.098	0.115	0.05	0.172	0.009	0.033	0.034	0.015	0.029	0.149
MARLIsf_G10	Martinborough	0.676	0.017	0.081	0.009	0.022	0.014	0.019	0.016	0.012	0.019	0.013	0.009	0.011	0.047	0.011	0.023
MARLIsf_G11	Martinborough	0.014	0.016	0.041	0.012	0.007	0.116	0.133	0.146	0.031	0.232	0.008	0.01	0.01	0.01	0.01	0.205
MARLIsf_G8	Martinborough	0.014	0.027	0.531	0.014	0.013	0.047	0.026	0.037	0.037	0.041	0.048	0.044	0.036	0.007	0.048	0.03
MARLIsf_H10	Martinborough	0.014	0.027	0.445	0.14	0.011	0.05	0.026	0.04	0.033	0.04	0.016	0.044	0.034	0.006	0.048	0.026
MPACLsf_A1	Martinborough	0.041	0.097	0.011	0.007	0.005	0.066	0.031	0.063	0.145	0.059	0.005	0.143	0.13	0.007	0.104	0.086
MPACLsf_A6	Martinborough	0.019	0.066	0.01	0.025	0.016	0.065	0.039	0.071	0.14	0.08	0.008	0.155	0.126	0.011	0.116	0.053
MPACLsf_B6	Martinborough	0.007	0.083	0.009	0.01	0.025	0.112	0.074	0.076	0.09	0.082	0.006	0.133	0.093	0.043	0.104	0.055
MPACLsf_B9	Martinborough	0.012	0.097	0.005	0.005	0.006	0.068	0.03	0.068	0.153	0.062	0.008	0.147	0.137	0.006	0.11	0.086
MPACLsf_C1	Martinborough	0.015	0.093	0.006	0.006	0.007	0.068	0.029	0.068	0.152	0.064	0.007	0.146	0.135	0.009	0.11	0.085
MPACLsf_C6	Martinborough	0.91	0.006	0.006	0.006	0.005	0.006	0.006	0.006	0.006	0.006	0.007	0.006	0.006	0.006	0.006	0.006
MPACLsf_C9	Martinborough	0.006	0.007	0.828	0.007	0.005	0.009	0.009	0.009	0.008	0.009	0.007	0.007	0.008	0.061	0.008	0.011
MPACLsf_D6	Martinborough	0.017	0.094	0.009	0.007	0.007	0.068	0.03	0.067	0.149	0.064	0.006	0.145	0.134	0.009	0.109	0.086
MPACLsf_D9	Martinborough	0.788	0.014	0.014	0.008	0.017	0.015	0.016	0.015	0.015	0.019	0.01	0.014	0.013	0.006	0.013	0.021
MPACLsf_E9	Martinborough	0.898	0.006	0.011	0.006	0.005	0.006	0.006	0.006	0.006	0.006	0.007	0.006	0.006	0.013	0.006	0.005
MPACLsf_F6	Martinborough	0.92	0.005	0.005	0.005	0.006	0.005	0.005	0.005	0.005	0.005	0.007	0.005	0.005	0.005	0.005	0.005
MPACLsf_G1	Martinborough	0.017	0.089	0.007	0.007	0.011	0.072	0.026	0.068	0.148	0.062	0.008	0.147	0.134	0.012	0.112	0.081
MPACLsf_G6	Martinborough	0.2	0.131	0.012	0.007	0.192	0.045	0.084	0.03	0.036	0.021	0.044	0.032	0.029	0.008	0.026	0.105
MPACLsf_G9	Martinborough	0.006	0.038	0.015	0.009	0.012	0.04	0.061	0.102	0.157	0.09	0.01	0.141	0.14	0.008	0.137	0.034
MPACLsf_H1	Martinborough	0.007	0.006	0.005	0.006	0.911	0.006	0.006	0.006	0.006	0.006	0.007	0.006	0.006	0.006	0.006	0.005
MPACLsf_H6	Martinborough	0.654	0.02	0.073	0.008	0.014	0.033	0.02	0.03	0.015	0.026	0.02	0.024	0.017	0.007	0.017	0.023
MPACLso_A10	Martinborough	0.92	0.005	0.005	0.005	0.005	0.005	0.005	0.005	0.005	0.005	0.007	0.005	0.005	0.005	0.005	0.005
MPACLso_A3	Martinborough	0.023	0.109	0.006	0.006	0.006	0.088	0.088	0.067	0.109	0.089	0.009	0.072	0.128	0.019	0.121	0.059
MPAPEsf_A11	Martinborough	0.753	0.017	0.012	0.01	0.018	0.011	0.017	0.014	0.022	0.015	0.031	0.019	0.021	0.007	0.018	0.015
MPAPEsf_A12	Martinborough	0.92	0.006	0.005	0.006	0.005	0.005	0.005	0.006	0.005	0.005	0.006	0.005	0.005	0.005	0.005	0.005
MPAPEsf_A3	Martinborough	0.675	0.017	0.081	0.009	0.023	0.015	0.02	0.015	0.012	0.018	0.013	0.01	0.011	0.047	0.011	0.022
MPAPEsf_B4	Martinborough	0.013	0.097	0.017	0.007	0.007	0.066	0.033	0.067	0.147	0.061	0.004	0.143	0.134	0.007	0.108	0.089
MPAPEsf_B8	Martinborough	0.006	0.006	0.005	0.006	0.912	0.006	0.006	0.006	0.006	0.005	0.007	0.006	0.006	0.006	0.006	0.006
MPAPEsf_C6	Martinborough	0.006	0.007	0.829	0.007	0.005	0.008	0.008	0.009	0.007	0.011	0.008	0.007	0.008	0.062	0.007	0.011
MPAPEsf_C7	Martinborough	0.903	0.006	0.005	0.005	0.006	0.006	0.005	0.006	0.007	0.006	0.007	0.008	0.007	0.01	0.006	0.006
MPAPEsf_C8	Martinborough	0.759	0.02	0.025	0.015	0.005	0.016	0.021	0.017	0.017	0.018	0.006	0.017	0.016	0.006	0.015	0.025
MPAPEsf_D5	Martinborough	0.018	0.094	0.008	0.006	0.006	0.067	0.029	0.067	0.151	0.063	0.007	0.147	0.135	0.008	0.107	0.086
MPAPEsf_E1	Martinborough	0.299	0.01	0.01	0.01	0.571	0.008	0.009	0.008	0.009	0.007	0.012	0.009	0.009	0.01	0.009	0.01
MPAPEsf_E12	Martinborough	0.006	0.005	0.005	0.004	0.919	0.005	0.006	0.006	0.006	0.005	0.006	0.005	0.006	0.005	0.006	0.005
MPAPEsf_E5	Martinborough	0.345	0.065	0.007	0.007	0.005	0.045	0.021	0.043	0.096	0.04	0.009	0.095	0.088	0.006	0.071	0.058
MPAPEsf_F3	Martinborough	0.009	0.007	0.005	0.006	0.905	0.006	0.006	0.006	0.007	0.006	0.007	0.006	0.006	0.005	0.007	0.006
MPAPEsf_F4	Martinborough	0.047	0.091	0.136	0.016	0.009	0.03	0.129	0.092	0.068	0.048	0.016	0.04	0.073	0.023	0.097	0.084
MPAPEsf_F6	Martinborough	0.007	0.006	0.005	0.006	0.915	0.006	0.006	0.006	0.006	0.006	0.007	0.005	0.005	0.005	0.006	0.005
MPAPEsf_G3	Martinborough	0.01	0.042	0.048	0.029	0.085	0.035	0.101	0.091	0.062	0.048	0.009	0.042	0.069	0.194	0.088	0.048
MPAPEsf_H6	Martinborough	0.007	0.084	0.178	0.013	0.01	0.055	0.03	0.054	0.12	0.049	0.01	0.115	0.107	0.005	0.089	0.073
MPAPEso_A7	Martinborough	0.022	0.036	0.008	0.011	0.006	0.098	0.017	0.075	0.028	0.041	0.537	0.057	0.025	0.005	0.022	0.013
MPAPEso_G7	Martinborough	0.012	0.019	0.012	0.005	0.023	0.016	0.018	0.026	0.036	0.024	0.01	0.035	0.034	0.677	0.034	0.019
MPAPEso_H7	Martinborough	0.021	0.058	0.005	0.01	0.014	0.081	0.076	0.047	0.073	0.085	0.242	0.065	0.09	0.007	0.079	0.046
MTKSBsf_B5	Martinborough	0.69	0.011	0.007	0.007	0.011	0.011	0.015	0.017	0.019	0.014	0.012	0.017	0.017	0.123	0.017	0.013
MTKSBsf_F5	Martinborough	0.006	0.01	0.007	0.897	0.005	0.006	0.009	0.006	0.006	0.006	0.009	0.006	0.006	0.006	0.007	0.009
MTKSBsf_H10	Martinborough	0.007	0.058	0.007	0.015	0.021	0.138	0.036	0.112	0.101	0.089	0.008	0.189	0.096	0.007	0.088	0.028
MTKSKsf_A2	Martinborough	0.007	0.012	0.032	0.005	0.005	0.121	0.141	0.153	0.029	0.249	0.006	0.006	0.006	0.005	0.005	0.219
MTKSKsf_A6	Martinborough	0.007	0.006	0.005	0.006	0.912	0.006	0.006	0.006	0.006	0.006	0.007	0.006	0.006	0.005	0.006	0.005
MTKSKsf_B6	Martinborough	0.647	0.011	0.006	0.007	0.008	0.011	0.015	0.017	0.02	0.013	0.01	0.019	0.019	0.165	0.019	0.012
MTKSKsf_C6	Martinborough	0.007	0.006	0.005	0.006	0.907	0.006	0.007	0.006	0.006	0.006	0.007	0.006	0.007	0.005	0.006	0.006
MTKSKsf_G2	Martinborough	0.044	0.017	0.007	0.007	0.006	0.015	0.018	0.023	0.031	0.02	0.016	0.03	0.031	0.694	0.023	0.017
MTKSKsf_H2	Martinborough	0.038	0.014	0.007	0.007	0.007	0.011	0.016	0.021	0.021	0.014	0.007	0.021	0.021	0.761	0.018	0.014
UMBMfrR_A10	Martinborough	0.005	0.072	0.005	0.005	0.006	0.302	0.012	0.219	0.006	0.092	0.005	0.217	0.034	0.006	0.008	0.006
UMMAsoR_A9	Martinborough	0.005	0.072	0.005	0.005	0.006	0.303	0.012	0.219	0.006	0.092	0.005	0.216	0.033	0.006	0.008	0.006
NNEMAsf_A12	Nelson	0.006	0.006	0.006	0.006	0.005	0.006	0.006	0.006	0.006	0.006	0.005	0.006	0.006	0.913	0.006	0.005
NNEMAsf_A8	Nelson	0.007	0.006	0.005	0.006	0.911	0.006	0.006	0.006	0.006	0.006	0.007	0.006	0.006	0.006	0.006	0.006
NNEMAsf_B12	Nelson	0.005	0.006	0.005	0.006	0.913	0.006	0.006	0.006	0.006	0.006	0.006	0.006	0.006	0.006	0.006	0.006
NNEMAsf_C12	Nelson	0.01	0.023	0.089	0.012	0.02	0.016	0.168	0.165	0.075	0.067	0.007	0.049	0.094	0.005	0.154	0.046
NNEMAsf_C3	Nelson	0.013	0.007	0.006	0.007	0.882	0.007	0.007	0.008	0.008	0.007	0.011	0.007	0.008	0.007	0.008	0.007
NNEMAsf_D12	Nelson	0.005	0.034	0.282	0.006	0.021	0.023	0.054	0.076	0.109	0.062	0.01	0.089	0.094	0.006	0.1	0.028
NNEMAsf_D3	Nelson	0.049	0.066	0.007	0.008	0.028	0.083	0.048	0.061	0.072	0.061	0.268	0.064	0.071	0.008	0.067	0.039
NNEMAsf_G8	Nelson	0.014	0.022	0.005	0.006	0.01	0.015	0.189	0.188	0.083	0.074	0.005	0.054	0.104	0.006	0.175	0.05
NSEBRsf_A2	Nelson	0.006	0.006	0.005	0.006	0.005	0.005	0.006	0.005	0.006	0.005	0.916	0.006	0.005	0.005	0.006	0.006
NSEBRsf_A5	Nelson	0.011	0.007	0.005	0.006	0.005	0.007	0.031	0.007	0.011	0.014	0.862	0.006	0.007	0.005	0.01	0.007
NSEBRsf_A9	Nelson	0.013	0.007	0.005	0.006	0.006	0.007	0.03	0.006	0.011	0.014	0.86	0.007	0.007	0.006	0.01	0.007
NSEBRsf_C2	Nelson	0.005	0.006	0.005	0.005	0.005	0.005	0.006	0.005	0.005	0.006	0.918	0.006	0.006	0.005	0.006	0.006
NSEBRsf_C5	Nelson	0.013	0.006	0.005	0.006	0.006	0.007	0.03	0.006	0.01	0.013	0.864	0.006	0.007	0.005	0.01	0.006
NSEBRsf_D2	Nelson	0.015	0.007	0.005	0.006	0.006	0.007	0.029	0.006	0.011	0.013	0.86	0.006	0.007	0.005	0.01	0.007
NSEBRsf_D9	Nelson	0.007	0.006	0.005	0.006	0.006	0.005	0.006	0.006	0.006	0.006	0.914	0.006	0.006	0.005	0.006	0.006
NSEBRsf_E9	Nelson	0.018	0.008	0.005	0.006	0.006	0.007	0.032	0.007	0.012	0.014	0.847	0.007	0.008	0.005	0.011	0.007
NSEBRsf_F2	Nelson	0.01	0.007	0.005	0.006	0.005	0.007	0.031	0.007	0.011	0.014	0.86	0.007	0.007	0.005	0.011	0.007
NSEBRsf_F9	Nelson	0.006	0.007	0.005	0.007	0.007	0.006	0.007	0.006	0.007	0.006	0.904	0.007	0.007	0.005	0.006	0.006
NSEBRsf_G9	Nelson	0.006	0.007	0.005	0.007	0.007	0.006	0.006	0.006	0.006	0.006	0.909	0.006	0.006	0.005	0.006	0.006
NSECHsf_A2	Nelson	0.006	0.006	0.005	0.006	0.006	0.006	0.006	0.006	0.006	0.005	0.915	0.005	0.006	0.005	0.006	0.006
NSECHsf_B5	Nelson	0.009	0.069	0.004	0.005	0.006	0.294	0.014	0.213	0.007	0.091	0.012	0.21	0.035	0.015	0.009	0.006
NSECHsf_B8	Nelson	0.006	0.006	0.005	0.006	0.006	0.006	0.006	0.006	0.006	0.006	0.912	0.006	0.007	0.005	0.006	0.006
NSECHsf_C2	Nelson	0.08	0.012	0.007	0.534	0.101	0.018	0.026	0.028	0.018	0.017	0.006	0.02	0.02	0.075	0.024	0.015
NSECHsf_D8	Nelson	0.016	0.006	0.004	0.005	0.006	0.007	0.008	0.007	0.007	0.007	0.894	0.007	0.007	0.005	0.006	0.006
NSECHsf_E2	Nelson	0.008	0.012	0.023	0.348	0.006	0.072	0.089	0.093	0.024	0.146	0.007	0.01	0.011	0.01	0.012	0.128
NSECHsf_E8	Nelson	0.007	0.006	0.005	0.006	0.005	0.005	0.006	0.006	0.006	0.005	0.917	0.005	0.006	0.005	0.006	0.005
NSEERsf_A10	Nelson	0.006	0.006	0.005	0.006	0.005	0.005	0.006	0.005	0.006	0.005	0.917	0.005	0.005	0.005	0.006	0.006
NSEERsf_A2	Nelson	0.013	0.007	0.005	0.005	0.006	0.007	0.031	0.007	0.012	0.014	0.857	0.007	0.007	0.005	0.011	0.007
NSEERsf_A5	Nelson	0.007	0.006	0.004	0.006	0.006	0.005	0.006	0.006	0.006	0.006	0.914	0.006	0.006	0.005	0.006	0.005
NSEERsf_A6	Nelson	0.021	0.097	0.006	0.005	0.006	0.08	0.087	0.076	0.105	0.096	0.01	0.061	0.114	0.063	0.109	0.063
NSEERsf_B10	Nelson	0.013	0.007	0.005	0.006	0.006	0.007	0.03	0.006	0.011	0.013	0.86	0.007	0.007	0.005	0.011	0.007
NSEERsf_B2	Nelson	0.006	0.005	0.005	0.006	0.006	0.006	0.006	0.006	0.006	0.005	0.918	0.005	0.005	0.005	0.006	0.006
NSEERsf_B6	Nelson	0.016	0.006	0.005	0.006	0.006	0.006	0.029	0.007	0.01	0.013	0.862	0.007	0.006	0.006	0.01	0.006
NSEERsf_C2	Nelson	0.631	0.017	0.008	0.006	0.01	0.017	0.015	0.024	0.053	0.031	0.006	0.055	0.048	0.021	0.044	0.013
NSEERsf_C6	Nelson	0.006	0.006	0.004	0.005	0.006	0.006	0.006	0.006	0.005	0.005	0.919	0.006	0.006	0.004	0.006	0.005
NSEERsf_D10	Nelson	0.013	0.007	0.005	0.005	0.006	0.007	0.031	0.007	0.011	0.013	0.859	0.007	0.007	0.005	0.011	0.007
NSEERsf_D2	Nelson	0.006	0.006	0.005	0.005	0.005	0.005	0.006	0.005	0.005	0.005	0.917	0.006	0.006	0.005	0.006	0.005
NSEERsf_E10	Nelson	0.005	0.006	0.005	0.006	0.006	0.006	0.006	0.006	0.006	0.006	0.915	0.006	0.006	0.005	0.006	0.006
NSEERsf_E2	Nelson	0.016	0.009	0.005	0.006	0.006	0.009	0.032	0.008	0.013	0.016	0.833	0.009	0.009	0.006	0.013	0.009
NSEERsf_E8	Nelson	0.005	0.006	0.005	0.005	0.005	0.006	0.006	0.005	0.006	0.005	0.918	0.005	0.006	0.005	0.006	0.006
NSEERsf_F10	Nelson	0.005	0.006	0.005	0.007	0.006	0.006	0.007	0.006	0.006	0.006	0.907	0.007	0.006	0.005	0.006	0.007
NSEERsf_G10	Nelson	0.007	0.019	0.007	0.75	0.017	0.025	0.016	0.024	0.022	0.019	0.01	0.024	0.02	0.006	0.021	0.013
NSEERsf_G8	Nelson	0.006	0.007	0.005	0.006	0.006	0.007	0.008	0.007	0.008	0.007	0.896	0.007	0.007	0.01	0.008	0.007
NSEERsf_H10	Nelson	0.009	0.042	0.01	0.03	0.027	0.034	0.064	0.085	0.126	0.073	0.086	0.11	0.119	0.029	0.122	0.036
NSERVsf_A2	Nelson	0.033	0.019	0.008	0.6	0.005	0.031	0.015	0.023	0.018	0.019	0.147	0.022	0.016	0.014	0.016	0.014
NSERVsf_A4	Nelson	0.013	0.007	0.004	0.005	0.005	0.008	0.031	0.007	0.011	0.014	0.861	0.007	0.006	0.006	0.011	0.006
NSERVsf_B2	Nelson	0.006	0.006	0.005	0.006	0.005	0.006	0.006	0.006	0.006	0.005	0.917	0.006	0.006	0.005	0.006	0.005
NSERVsf_B4	Nelson	0.015	0.007	0.005	0.006	0.006	0.007	0.029	0.007	0.011	0.013	0.858	0.007	0.007	0.006	0.01	0.007
NSERVsf_B8	Nelson	0.033	0.012	0.01	0.246	0.007	0.008	0.009	0.007	0.008	0.008	0.611	0.008	0.008	0.007	0.008	0.011
NSERVsf_C2	Nelson	0.007	0.006	0.005	0.006	0.006	0.006	0.006	0.006	0.006	0.006	0.913	0.006	0.006	0.005	0.006	0.006
NSERVsf_C4	Nelson	0.007	0.006	0.005	0.006	0.005	0.006	0.006	0.006	0.006	0.005	0.917	0.005	0.006	0.004	0.006	0.006
NSERVsf_C8	Nelson	0.011	0.008	0.005	0.005	0.005	0.007	0.032	0.006	0.011	0.014	0.861	0.006	0.007	0.005	0.01	0.007
NSERVsf_F4	Nelson	0.013	0.007	0.005	0.006	0.005	0.007	0.031	0.007	0.01	0.014	0.86	0.006	0.006	0.005	0.011	0.007
NSERVsf_F8	Nelson	0.005	0.006	0.005	0.005	0.005	0.005	0.006	0.005	0.006	0.005	0.919	0.006	0.006	0.005	0.005	0.006
NSERVsf_G3	Nelson	0.006	0.01	0.007	0.807	0.006	0.007	0.009	0.007	0.007	0.007	0.089	0.007	0.007	0.006	0.007	0.01
NSEWIsf_A11	Nelson	0.006	0.007	0.005	0.006	0.005	0.006	0.008	0.007	0.007	0.007	0.898	0.006	0.007	0.01	0.007	0.007
NSEWIsf_A2	Nelson	0.637	0.017	0.008	0.006	0.01	0.017	0.015	0.023	0.051	0.031	0.006	0.054	0.048	0.022	0.043	0.013
NSEWIsf_B11	Nelson	0.008	0.07	0.005	0.005	0.007	0.295	0.013	0.213	0.007	0.091	0.012	0.21	0.036	0.014	0.009	0.006
NSEWIsf_B2	Nelson	0.006	0.006	0.005	0.006	0.006	0.006	0.006	0.005	0.006	0.006	0.916	0.005	0.006	0.005	0.006	0.005
NSEWIsf_C11	Nelson	0.016	0.006	0.004	0.005	0.006	0.007	0.007	0.006	0.007	0.007	0.896	0.007	0.006	0.005	0.007	0.006
NSEWIsf_D11	Nelson	0.006	0.006	0.005	0.005	0.005	0.005	0.006	0.005	0.006	0.005	0.921	0.006	0.005	0.004	0.006	0.005
NSEWIsf_D2	Nelson	0.006	0.007	0.005	0.006	0.016	0.006	0.007	0.006	0.007	0.007	0.892	0.006	0.007	0.005	0.007	0.007
NSEWIsf_E2	Nelson	0.006	0.007	0.005	0.521	0.006	0.007	0.007	0.007	0.008	0.007	0.387	0.007	0.007	0.005	0.008	0.006
NSEWIsf_F8	Nelson	0.007	0.008	0.005	0.007	0.006	0.007	0.009	0.006	0.007	0.008	0.898	0.006	0.007	0.005	0.007	0.007
NSEWIsf_G8	Nelson	0.005	0.006	0.005	0.005	0.006	0.005	0.006	0.005	0.006	0.005	0.919	0.005	0.006	0.005	0.006	0.006
NSEWIsf_H2	Nelson	0.394	0.034	0.007	0.031	0.143	0.078	0.023	0.059	0.03	0.037	0.043	0.048	0.026	0.006	0.027	0.017
WCHLOsf_A2	Wairau Valley	0.014	0.06	0.006	0.007	0.014	0.057	0.09	0.101	0.116	0.069	0.006	0.127	0.11	0.022	0.138	0.063
WCHLOsf_A5	Wairau Valley	0.011	0.006	0.007	0.005	0.005	0.008	0.008	0.009	0.007	0.009	0.005	0.007	0.007	0.891	0.008	0.008
WCHLOsf_A9	Wairau Valley	0.007	0.005	0.007	0.005	0.005	0.006	0.006	0.006	0.006	0.007	0.005	0.006	0.006	0.913	0.006	0.006
WCHLOsf_B2	Wairau Valley	0.049	0.014	0.015	0.007	0.014	0.017	0.017	0.022	0.024	0.019	0.007	0.024	0.024	0.711	0.021	0.016
WCHLOsf_B5	Wairau Valley	0.011	0.054	0.011	0.006	0.013	0.056	0.095	0.101	0.111	0.074	0.006	0.117	0.105	0.042	0.131	0.066
WCHLOsf_C5	Wairau Valley	0.007	0.006	0.005	0.006	0.912	0.005	0.006	0.006	0.006	0.006	0.007	0.006	0.006	0.006	0.006	0.006
WDEOBsf_A2	Wairau Valley	0.007	0.224	0.081	0.217	0.01	0.01	0.148	0.009	0.012	0.009	0.012	0.01	0.01	0.005	0.01	0.226
WDEOBsf_A4	Wairau Valley	0.034	0.02	0.007	0.005	0.011	0.019	0.019	0.024	0.05	0.033	0.603	0.051	0.045	0.019	0.044	0.016
WDEOBsf_A7	Wairau Valley	0.015	0.011	0.005	0.006	0.007	0.01	0.031	0.008	0.015	0.015	0.829	0.01	0.01	0.005	0.014	0.009
WDEOBsf_B3	Wairau Valley	0.007	0.023	0.006	0.007	0.006	0.016	0.19	0.188	0.084	0.075	0.006	0.055	0.104	0.006	0.175	0.05
WDEOBsf_B5	Wairau Valley	0.015	0.034	0.008	0.168	0.008	0.037	0.028	0.055	0.139	0.083	0.013	0.142	0.117	0.008	0.122	0.022
WDEOBsf_B7	Wairau Valley	0.006	0.037	0.005	0.005	0.007	0.041	0.029	0.066	0.179	0.106	0.01	0.181	0.147	0.006	0.153	0.022
WDEOBsf_C7	Wairau Valley	0.016	0.007	0.005	0.006	0.006	0.006	0.028	0.006	0.01	0.013	0.86	0.007	0.007	0.005	0.01	0.007
WDEOBsf_E8	Wairau Valley	0.006	0.025	0.005	0.326	0.009	0.031	0.04	0.054	0.107	0.066	0.006	0.103	0.092	0.01	0.1	0.02
WDEOBsf_F5	Wairau Valley	0.006	0.073	0.006	0.011	0.007	0.132	0.057	0.099	0.106	0.098	0.011	0.121	0.109	0.013	0.096	0.054
WDEOBsf_G5	Wairau Valley	0.022	0.011	0.006	0.008	0.007	0.011	0.034	0.011	0.015	0.018	0.802	0.01	0.012	0.007	0.015	0.01
WDEOBsfP_A2	Wairau Valley	0.102	0.041	0.007	0.008	0.006	0.046	0.027	0.057	0.132	0.078	0.104	0.135	0.112	0.009	0.102	0.034
WDEOBsfP_C10	Wairau Valley	0.017	0.102	0.006	0.005	0.006	0.084	0.09	0.078	0.112	0.098	0.007	0.065	0.122	0.026	0.118	0.064
WDEOBsfP_E10	Wairau Valley	0.031	0.01	0.006	0.008	0.008	0.011	0.034	0.01	0.015	0.018	0.796	0.01	0.011	0.007	0.014	0.011
WDEOBsfP_E2	Wairau Valley	0.013	0.009	0.006	0.007	0.007	0.008	0.031	0.008	0.012	0.015	0.839	0.009	0.009	0.006	0.012	0.009
WDEOBsfP_F3	Wairau Valley	0.02	0.101	0.007	0.005	0.006	0.083	0.091	0.079	0.111	0.097	0.009	0.064	0.119	0.028	0.116	0.063
WDEOBsfP_F9	Wairau Valley	0.005	0.075	0.007	0.01	0.009	0.137	0.062	0.101	0.1	0.103	0.006	0.116	0.106	0.011	0.094	0.057
WDEOBsfP_G1	Wairau Valley	0.006	0.006	0.005	0.005	0.006	0.005	0.006	0.006	0.006	0.006	0.915	0.006	0.006	0.005	0.006	0.006
WDEOBsfP_H7	Wairau Valley	0.031	0.051	0.009	0.295	0.008	0.049	0.045	0.036	0.047	0.045	0.198	0.041	0.05	0.008	0.049	0.038
WDEOBso_A11	Wairau Valley	0.006	0.075	0.014	0.006	0.015	0.13	0.065	0.095	0.091	0.101	0.009	0.096	0.108	0.045	0.097	0.048
WDEOBso_B11	Wairau Valley	0.007	0.037	0.005	0.005	0.007	0.042	0.029	0.066	0.179	0.105	0.011	0.181	0.146	0.006	0.153	0.021
WMRMRsf_A3	Wairau Valley	0.007	0.008	0.006	0.901	0.005	0.007	0.007	0.006	0.007	0.007	0.005	0.007	0.007	0.006	0.007	0.007
WMRMRsf_A4	Wairau Valley	0.005	0.006	0.006	0.924	0.005	0.005	0.005	0.005	0.005	0.005	0.005	0.005	0.005	0.005	0.005	0.005
WMRMRsf_F4	Wairau Valley	0.019	0.297	0.005	0.007	0.006	0.043	0.175	0.014	0.075	0.01	0.047	0.008	0.041	0.005	0.039	0.209
WPRBOsf_A2	Wairau Valley	0.008	0.016	0.009	0.553	0.178	0.017	0.016	0.02	0.028	0.021	0.02	0.026	0.027	0.017	0.026	0.018
WPRBOsf_B3	Wairau Valley	0.005	0.292	0.149	0.007	0.005	0.005	0.191	0.005	0.006	0.006	0.005	0.005	0.006	0.005	0.005	0.303
WPRBOsf_B4	Wairau Valley	0.018	0.009	0.009	0.109	0.007	0.008	0.009	0.008	0.009	0.008	0.762	0.009	0.009	0.007	0.009	0.008
WPRBOsf_B6	Wairau Valley	0.007	0.023	0.006	0.007	0.006	0.016	0.19	0.188	0.084	0.074	0.006	0.056	0.104	0.006	0.176	0.05
WPRBOsf_C11	Wairau Valley	0.005	0.246	0.271	0.006	0.006	0.006	0.16	0.005	0.006	0.006	0.005	0.006	0.006	0.005	0.005	0.255
WPRBOsf_C7	Wairau Valley	0.02	0.298	0.005	0.007	0.006	0.043	0.175	0.015	0.075	0.01	0.046	0.008	0.04	0.005	0.039	0.209
WPRBOsf_C8	Wairau Valley	0.017	0.141	0.07	0.006	0.008	0.012	0.107	0.01	0.012	0.015	0.417	0.01	0.011	0.007	0.012	0.146
WPRBOsf_D10	Wairau Valley	0.022	0.109	0.021	0.163	0.031	0.047	0.05	0.044	0.093	0.043	0.006	0.095	0.084	0.021	0.068	0.103
WPRBOsf_D3	Wairau Valley	0.012	0.008	0.008	0.156	0.006	0.007	0.008	0.007	0.009	0.007	0.732	0.008	0.008	0.007	0.009	0.008
WPRBOsf_D9	Wairau Valley	0.006	0.257	0.207	0.009	0.005	0.011	0.17	0.01	0.009	0.013	0.006	0.008	0.008	0.006	0.008	0.266
WPRBOsf_E11	Wairau Valley	0.008	0.295	0.109	0.01	0.01	0.008	0.193	0.007	0.016	0.008	0.01	0.009	0.009	0.006	0.009	0.295
WPRBOsf_F2	Wairau Valley	0.014	0.308	0.058	0.007	0.007	0.018	0.193	0.009	0.037	0.007	0.019	0.007	0.019	0.005	0.017	0.274
WPRBOsf_F8	Wairau Valley	0.015	0.007	0.004	0.005	0.005	0.008	0.033	0.007	0.011	0.014	0.854	0.007	0.007	0.005	0.011	0.007
WPRBOsf_H10	Wairau Valley	0.032	0.266	0.102	0.008	0.009	0.017	0.172	0.014	0.022	0.012	0.036	0.012	0.015	0.012	0.015	0.257
WPRSQsf_A1	Wairau Valley	0.019	0.297	0.005	0.007	0.006	0.043	0.176	0.015	0.075	0.01	0.046	0.008	0.04	0.005	0.038	0.209
WPRSQsf_A10	Wairau Valley	0.018	0.061	0.009	0.006	0.006	0.204	0.033	0.147	0.02	0.078	0.117	0.149	0.04	0.072	0.023	0.017
WPRSQsf_A7	Wairau Valley	0.011	0.032	0.006	0.517	0.015	0.124	0.011	0.088	0.012	0.043	0.008	0.085	0.02	0.007	0.013	0.008
WPRSQsf_B12	Wairau Valley	0.006	0.005	0.005	0.925	0.005	0.005	0.005	0.005	0.005	0.005	0.005	0.005	0.005	0.005	0.005	0.005
WPRSQsf_B5	Wairau Valley	0.011	0.025	0.006	0.631	0.016	0.087	0.01	0.061	0.011	0.031	0.008	0.058	0.017	0.007	0.012	0.009
WPRSQsf_B7	Wairau Valley	0.012	0.032	0.006	0.525	0.015	0.119	0.011	0.084	0.012	0.039	0.008	0.082	0.019	0.013	0.013	0.009
WPRSQsf_C7	Wairau Valley	0.006	0.293	0.149	0.006	0.005	0.005	0.19	0.006	0.005	0.005	0.005	0.005	0.005	0.005	0.005	0.304
WPRSQsf_E10	Wairau Valley	0.027	0.044	0.007	0.345	0.016	0.169	0.014	0.123	0.013	0.056	0.008	0.113	0.025	0.014	0.015	0.01
WPRSQsf_F10	Wairau Valley	0.007	0.007	0.006	0.73	0.156	0.007	0.007	0.007	0.008	0.007	0.012	0.008	0.008	0.015	0.008	0.007
WPRSQsf_F8	Wairau Valley	0.014	0.023	0.006	0.637	0.011	0.081	0.011	0.057	0.012	0.03	0.008	0.055	0.017	0.016	0.012	0.01
WPRSQsf_G10	Wairau Valley	0.006	0.007	0.006	0.39	0.006	0.007	0.008	0.007	0.008	0.007	0.515	0.008	0.007	0.005	0.007	0.006
WPRSQso_A11	Wairau Valley	0.139	0.027	0.016	0.032	0.009	0.034	0.041	0.027	0.037	0.035	0.435	0.033	0.041	0.031	0.041	0.024
WVBVBsf_B2	Wairau Valley	0.006	0.013	0.031	0.005	0.006	0.121	0.141	0.153	0.029	0.248	0.006	0.006	0.005	0.006	0.006	0.219
WVBVBsf_E3	Wairau Valley	0.014	0.009	0.006	0.008	0.008	0.01	0.033	0.01	0.014	0.017	0.822	0.009	0.01	0.007	0.013	0.01
WVBVBsf_E8	Wairau Valley	0.006	0.012	0.032	0.005	0.006	0.121	0.141	0.152	0.028	0.249	0.005	0.006	0.006	0.006	0.006	0.22
WVBVBsf_F3	Wairau Valley	0.007	0.013	0.031	0.006	0.007	0.12	0.14	0.151	0.029	0.248	0.006	0.006	0.006	0.006	0.006	0.218
WVBVBsf_G1	Wairau Valley	0.015	0.032	0.006	0.028	0.008	0.043	0.044	0.034	0.039	0.041	0.517	0.045	0.045	0.031	0.046	0.027
WVBVBso_A2	Wairau Valley	0.006	0.005	0.005	0.925	0.005	0.005	0.005	0.005	0.005	0.005	0.004	0.005	0.005	0.005	0.005	0.005
WVMWBso_C2	Wairau Valley	0.007	0.023	0.006	0.007	0.006	0.016	0.19	0.188	0.084	0.074	0.006	0.055	0.104	0.006	0.176	0.05
