# Supplementary material for: Regional microbial signatures positively correlate with differential wine phenotypes: evidence for a microbial aspect to terroir
Source: Sci Rep. 2015 Sep 24;5:14233. doi: 10.1038/srep14233 (PMC4585847; doi:10.1038/srep14233)
Supplement: Supplementary Table S2 [file srep14233-s3.xls]

## Sheet: Sup Table 2
Supplementary Table S2: The frequency of alleles for each locus by region of all individuals tested in Knight and Goddard (2015). Highlighted alleles are represented by the tested genotypes in this analysis. The proportion of each population that the selected genotypes cover in terms of the alleles present is calculated at the base of each table. The column headings refer to abbreviated region na…
a.) YGL139W
Allele	Awa	CO	HB	Mart	Nel	Wai
100	0	0	0	0.00735	0	0
103	0	0	0.02128	0	0	0
109	0.03448	0	0	0	0	0
112	0	0	0	0.01471	0	0
115	0.13793	0.36	0.05319	0.10294	0.0303	0.12903
120	0.48276	0.31	0.6383	0.61765	0.52273	0.49194
123	0.03448	0.15	0.13298	0.22059	0.07576	0.12903
126	0.06897	0.18	0	0.00735	0	0.01613
132	0	0	0.00532	0	0	0
135	0.2069	0	0.1383	0.02941	0.37121	0.20161
138	0.03448	0	0.01064	0	0	0.03226
Proportion of population represented	0.82759	0.54	0.78192	0.95588	0.92424	0.85484
b.) YFR028C
Allele	Awa	CO	HB	Mart	Nel	Wai
115	0.02	0	0	0	0	0
117	0	0	0	0.00746	0	0
119	0.22	0.16327	0.27976	0.26866	0.26613	0.19091
121	0.16	0.22449	0.14881	0.11194	0.03226	0.12727
123	0.06	0.0102	0.01786	0.00746	0	0.01818
128	0.02	0	0	0	0	0
130	0	0.02041	0	0	0	0
136	0.34	0.35714	0.03571	0.1791	0.06452	0.19091
138	0.1	0	0.27381	0.02985	0.55645	0.24545
141	0	0	0	0.02239	0.01613	0.03636
143	0	0	0.02381	0.02985	0	0.00909
146	0.02	0.0102	0.01786	0	0.00806	0
148	0	0	0.0119	0	0.00806	0
150	0	0	0.04762	0.01493	0	0
152	0	0	0.0119	0.01493	0	0.00909
155	0	0	0	0.0597	0	0
157	0.06	0	0	0	0	0.07273
159	0	0.14286	0	0.01493	0	0
161	0	0.05102	0.05357	0.07463	0.02419	0.03636
163	0	0	0.00595	0.01493	0.00806	0
165	0	0	0	0.1194	0	0
168	0	0	0.0119	0	0.00806	0.03636
170	0	0	0.00595	0.01493	0	0
174	0	0.02041	0.02976	0.01493	0.00806	0.00909
176	0	0	0.02381	0	0	0.01818
Proportion of population represented	0.88	0.52041	0.73214	0.49254	0.57257	0.82726
c.) YGL014W
Allele	Awa	CO	HB	Mart	Nel	Wai
118	0	0	0	0.01471	0	0
130	0.05172	0	0	0	0	0
133	0	0	0	0	0	0.00806
136	0.01724	0	0	0.01471	0.00758	0
139	0.08621	0.12	0.07979	0.29412	0.03788	0.14516
143	0.01724	0.02	0.1117	0.08088	0.03788	0.12097
146	0.51724	0.43	0.3617	0.28676	0.42424	0.41935
149	0.2069	0.15	0.34574	0.23529	0.43939	0.26613
153	0	0.12	0.09043	0.05882	0.05303	0.03226
156	0.10345	0.16	0.01064	0	0	0.00806
159	0	0	0	0.01471	0	0
Proportion of population represented	0.7931	0.71	0.81914	0.72058	0.90151	0.59677
d.) YML091C
Allele	Awa	CO	HB	Mart	Nel	Wai
233	0	0	0.02273	0	0	0.00847
236	0.03448	0	0.03977	0.07353	0	0.05932
239	0	0	0	0.04412	0	0
242	0	0	0.01705	0	0	0.00847
245	0.05172	0	0.16477	0.02941	0.14394	0.12712
248	0	0	0	0.01471	0	0
251	0	0	0.01136	0.02941	0	0
254	0	0.19388	0.05114	0.13235	0.00758	0.05932
260	0.18966	0.0102	0.01705	0.02941	0	0.11864
269	0	0.0102	0	0	0	0.01695
272	0	0.02041	0.03409	0.01471	0.02273	0.0339
275	0.06897	0.18367	0.05114	0.23529	0.12121	0.01695
278	0	0	0.02273	0.01471	0	0
281	0	0.0102	0.03977	0.04412	0.00758	0.02542
284	0	0.02041	0	0.03676	0	0
287	0	0	0.02273	0.00735	0.00758	0
290	0.2069	0	0.04545	0	0.07576	0.13559
293	0	0.0102	0.01705	0	0	0
296	0.01724	0.02041	0.05114	0.04412	0.02273	0.0339
299	0.08621	0.31633	0.05114	0.05147	0	0.0339
302	0.17241	0	0.02841	0.11029	0	0.17797
305	0	0	0.02841	0.02206	0	0
308	0.08621	0.0102	0.00568	0	0	0.01695
311	0	0	0	0	0	0.02542
318	0.08621	0.10204	0.09659	0	0.56061	0.05085
321	0	0	0.15341	0.01471	0	0
324	0	0.08163	0.02841	0.05147	0.0303	0.00847
327	0	0.0102	0	0	0	0.00847
339	0	0	0	0	0	0.02542
342	0	0	0	0	0	0.00847
Proportion of population represented	0.63794	0.70408	0.40909	0.58087	0.58334	0.39829
e.) YOL109W
Allele	Awa	CO	HB	Mart	Nel	Wai
238	0	0	0.01087	0	0	0
240	0.03704	0	0.03261	0	0	0
246	0	0.01064	0.00543	0	0	0
249	0.03704	0.08511	0.10326	0.07576	0.02419	0.10833
253	0.24074	0.5	0.02174	0.15909	0	0.16667
256	0.18519	0.10638	0.23913	0.25758	0.46774	0.19167
258	0.24074	0.06383	0.28261	0.09091	0.12097	0.26667
261	0.16667	0.08511	0.2337	0.21212	0.29032	0.19167
265	0.09259	0.10638	0.0163	0.19697	0.06452	0.04167
268	0	0.02128	0.03261	0.00758	0.00806	0.01667
279	0	0.02128	0.02174	0	0	0
291	0	0	0	0	0.00806	0
294	0	0	0	0	0.00806	0
306	0	0	0	0	0.00806	0
314	0	0	0	0	0	0.00833
317	0	0	0	0	0	0.00833
Proportion of population represented	0.96297	0.52128	0.90761	0.7197	0.77418	0.75
f.) YLL049W
Allele	Awa	CO	HB	Mart	Nel	Wai
276	0.12069	0.2	0.19681	0.22059	0.36364	0.19355
278	0.22414	0	0.1117	0.01471	0.05303	0.20161
280	0	0.02	0.01064	0.01471	0	0.01613
282	0.06897	0.04	0.00532	0.02206	0.00758	0.02419
288	0	0	0.00532	0.07353	0	0
290	0.03448	0.07	0.07447	0.13971	0.04545	0.08871
292	0.15517	0.41	0.26596	0.125	0.09091	0.15323
294	0.13793	0.23	0.14894	0.28676	0.03788	0.14516
296	0.25862	0	0.1383	0.05882	0.40152	0.16129
298	0	0.03	0	0.01471	0	0.00806
302	0	0	0.04255	0.01471	0	0.00806
304	0	0	0	0.01471	0	0
Proportion of population represented	0.68966	0.66	0.60107	0.66177	0.76516	0.74194
g.) YDR160W
Allele	Awa	CO	HB	Mart	Nel	Wai
375	0	0	0	0.01493	0	0
379	0.10345	0.1	0.21277	0.01493	0.49231	0.05645
382	0.17241	0.01	0.03191	0	0	0.16935
384	0.24138	0.05	0.22872	0.19403	0.11538	0.16129
387	0.03448	0.01	0.05319	0.02985	0.02308	0.04839
390	0.17241	0	0.12766	0.01493	0.03846	0.1129
393	0	0.03	0.01064	0.01493	0	0.04839
396	0	0.04	0.01596	0.0597	0	0
399	0.08621	0.2	0.11702	0.18657	0.06154	0.08871
402	0.18966	0.16	0.16489	0.33582	0.23077	0.23387
405	0	0	0.01064	0.02985	0	0.03226
408	0	0.4	0.0266	0.08955	0.03077	0
413	0	0	0	0.01493	0.00769	0.01613
483	0	0	0	0	0	0.03226
Proportion of population represented	0.68966	0.42	0.90425	0.71642	0.61538	0.62903
h.) YPL009C
Allele	Awa	CO	HB	Mart	Nel	Wai
392	0	0.08	0.01596	0.07353	0.02273	0.00806
400	0.03448	0	0	0	0.00758	0
411	0	0	0	0.01471	0	0
414	0.06897	0.02	0.00532	0	0	0
417	0.03448	0	0.07447	0.01471	0.02273	0.06452
420	0.10345	0.01	0.0266	0.08824	0.0303	0.03226
422	0	0.01	0.02128	0.00735	0	0.00806
425	0	0	0.01064	0.02941	0	0
431	0.01724	0.01	0.01596	0	0	0.05645
434	0	0.01	0	0	0.00758	0
443	0.34483	0.54	0.30319	0.47794	0.10606	0.33065
445	0.25862	0.14	0.15426	0.05882	0.34848	0.14516
448	0.12069	0.18	0.3617	0.20588	0.45455	0.33065
451	0.01724	0	0.01064	0.01471	0	0.02419
460	0	0	0	0.01471	0	0
Proportion of population represented	0.9138	0.73	0.76596	0.71323	0.80303	0.92743
Average proportion of population represented	0.79934	0.600721	0.740147	0.695124	0.742426	0.715695
