# Supplementary material for: Regional microbial signatures positively correlate with differential wine phenotypes: evidence for a microbial aspect to terroir
Source: Sci Rep. 2015 Sep 24;5:14233. doi: 10.1038/srep14233 (PMC4585847; doi:10.1038/srep14233)
Supplement: Supplementary Dataset 1 [file srep14233-s4.xls]

## Sheet: Dataset S1
Strain	Batch	Sample.Code	Region	Inferred.Pop	Type	Stuck	Ethanol.%	Total.Acid.g-L	Volatile.Acid.g-L	pH	Residual.Sugar.g-L	3MHA-ng-L	3MH-ng-L	ethyl.isobutyrate.g-L	ethyl.butanoate.µg-L	ethyl.2-methyl.butanoate.µg-L	ethyl.isovalerate.µg-L	ethyl.hexanoate.µg-L	ethyl.octanoate.µg-L	ethyl.decanoate.µg-L	ethyl.dodecanoate.µg-L	ethyl.acetate.µg-L	isobutyl.acetate.µg-L	isoamyl.acetate.µg-L	hexylacetate.µg-L	cis-3-hexenyl.acetate.µg-L	ethyl.phenylacetate.µg-L	B-phenylethyl.acetate.µg-L	methyl.octanoate.µg-L	isobutanol.µg-L	isoamylalcohol.µg-L	methionol.µg-L	phenylethyl.alcohol.µg-L	B-damascenone.µg-L	B-ionone.µg-L	cis-trans-rose-oxide.µg-L	linalool.µg-L	B-citronellol.µg-L	hexanol.µg-L	trans-3-hexen-1-ol.µg-L	cis-3-hexen-1-ol.µg-L	isovaleric.acid.mg-L	hexanoic.acid.mg-L	octanoic.acid.mg-L	decanoic.acid.mg-L
ACNCCsf_H3	1	1_1	Awatere Valley	4	Single	F	13.48	7.97	0.5	3.01	1.5	1129.14	4612.12	19.8415	357.895	1.47238	2.9281	647.967	566.427	278.602	44.7888	41532	180.165	7073.27	241.422	36.226	1.61287	387.858	1.18465	35921.1	176060	2946.83	22766.2	2.71817	0.386876	0.213906	3.20128	1.57932	1529.75	55.8361	788.881	1.3033	3.81449	5.81453	1.10486
ACNCCsf_H3	2	1_2	Awatere Valley	4	Single	F	13.5	7.95	0.48	2.97	1.98	2147.05	4311.59	17.307	393.483	1.69517	2.89215	674.011	545.918	249.182	28.7468	36479.5	177.309	7493.69	290.038	33.8333	1.61624	352.467	1.05679	40524.7	157507	1583.1	22253.8	3.85162	0.435862	0.234196	11.5593	1.47729	1407.26	68.1617	801.932	1.39044	3.36034	3.13255	1.82985
ACNCCsf_H3	3	1_3	Awatere Valley	4	Single	S	10.34	6.9	0.36	2.99	1.56	1014.07	3792.03	19.1528	255.133	1.37709	3.12302	464.885	357.713	87.3147	5.47216	19481.1	92.1655	3944.1	185.258	23.536	1.89374	182.311	0.578664	25527.5	150742	2637.15	13002	2.21993	0.397176	0.215331	4.9322	2.79803	1212.03	30.6338	537.128	1.21018	2.83865	3.4394	0
ACNCRsf_D10	1	2_1	Awatere Valley	M	Single	F	13.16	9.13	0.54	2.82	0.9	387.19	5302.38	77.8203	389.512	6.14099	9.22949	554.751	219.987	80.3772	22.3968	29662.3	56.9789	873.088	12.957	5.83574	2.18045	78.5138	0.359063	63283.2	176726	4400.15	24022.4	1.55455	0.359259	0.27555	3.04063	17.2887	2066.5	52.8592	1073.71	1.55199	3.71281	1.65491	0
ACNCRsf_D10	2	2_2	Awatere Valley	M	Single	F	13.29	8	0.3	2.93	2.08	1830.12	4633.42	15.2395	430.069	1.56833	2.46653	832.787	760.82	263.082	16.7944	26615	94.2244	5807.86	335.212	36.3973	1.73931	341.74	2.00052	20319.2	167857	2038.82	23606.6	2.25951	0.391471	0.277111	3.65003	6.10653	1998.36	55.334	794.565	1.28246	4.06221	5.03154	1.23368
ACNCRsf_D10	3	2_3	Awatere Valley	M	Single	S	10.29	6.87	0.24	2.95	1.63	716.629	3981.89	11.0548	274.017	1.33165	1.97837	506.384	420.719	133.444	4.9316	13738.3	55.5991	2914.74	194.282	19.5204	2.00361	154.348	0.838025	14541	142952	2515.91	14181.6	2.58244	0.413268	0.25499	4.08933	11.0051	1655.25	37.4795	536.854	1.18938	3.33867	4.34419	0.454046
APRFVsf_B3	1	6_1	Awatere Valley	M	Single	F	13.27	9.32	0.87	2.91	1.72	1617.02	5357.9	31.5205	409.554	2.95504	4.50526	669.563	323.543	88.4293	3.3918	42914.3	67.2022	3080.29	160.319	26.9483	1.767	175.378	0.595532	17693.6	123022	834.457	14943.4	2.03278	0.37801	0.234615	5.5609	5.94243	1513.77	51.2102	747.093	1.34616	3.6	2.68385	0
APRFVsf_B3	2	6_2	Awatere Valley	M	Single	F	13.45	8.81	0.82	2.94	1.68	1130.99	3359.3	24.7087	437.457	2.49361	3.59999	762.648	675.876	239.04	10.8441	33087.2	80.7395	3401.87	239.378	34.3491	1.8876	214.001	1.34302	17360.5	108793	826.509	9212.19	2.18562	0.386807	0.240379	5.66119	4.44304	1507.37	51.4794	736.13	1.27691	3.87931	4.20102	0.327887
APRFVsf_B3	3	6_3	Awatere Valley	M	Single	S	10.19	7.62	0.69	2.93	1.62	651.953	3012.19	20.6387	272.795	2.5964	2.31649	478.772	370.076	98.1564	1.79185	19156	66.4092	1853.42	156.447	22.4969	2.05008	128.476	0.727541	16525.9	93803.6	884.924	10423.6	2.70959	0.42083	0.235464	7.25108	10.0426	1252.04	33.7084	568.654	1.20541	3.01034	4.17158	0.532166
APRSEsf_D4	1	4_1	Awatere Valley	4	Single	F	13.36	8.02	0.44	3	1.75	1390.03	4115.77	26.7322	444.51	2.04947	3.24542	626.405	402.65	182.094	45.0997	30755.2	142.468	5142.63	239.615	27.5821	1.75548	313.795	0.723744	37001.1	189804	3958.92	26117.1	2.12247	0.37744	0.23508	4.45128	4.28308	1924.69	47.8574	789.164	1.27469	4.02585	3.47458	0.465505
APRSEsf_D4	2	4_2	Awatere Valley	4	Single	F	12.28	7.36	0.39	3.02	1.55	1496.61	4185.4	20.1049	440.826	1.53866	3.03317	809.275	925.047	533.74	137.097	33599.4	173.916	6181.1	287.435	31.3539	1.60055	317.4	1.75301	37585.6	171116	1778.29	23536.8	1.96133	0.369093	0.231299	2.27051	4.02449	1801.06	43.1267	691.038	1.3451	5.05672	5.81883	0.967209
APRSEsf_D4	3	4_3	Awatere Valley	4	Single	S	10.32	7.26	0.29	2.92	1.82	588.072	3625.62	19.4194	318.814	2.1332	3.6389	580.893	514.197	142.64	3.56664	24869.7	57.2035	3081.01	203.349	19.0346	2.08253	150.203	1.19958	17622.4	173748	1803.78	13795.7	2.53749	0.410885	0.258627	4.33965	11.9116	1826.37	35.7105	604.493	1.22885	3.15715	4.7081	0.215733
ATOACsf_C5	1	3_1	Awatere Valley	4	Single	F	13.12	8.41	0.86	2.96	1.73	1294.63	3365.09	35.2439	241.023	3.37625	4.54605	422.282	289.298	106.424	14.3706	25688.4	156.433	4715	192.345	32.8537	2.00382	687.423	0.601807	33242.1	154288	4263.56	36461.5	2.15803	0.385088	0.224079	2.61321	2.40904	1396.8	45.4182	751.741	1.39849	3.29865	3.12675	0.572854
ATOACsf_C5	2	3_2	Awatere Valley	4	Single	F	13.5	8.73	0.84	2.9	1.91	1503.7	3151.2	40.1437	300.716	1.91236	3.72647	660.021	681.172	344.469	21.1656	50578.5	272.539	7248.26	270.855	43.5526	1.75265	924.65	1.21845	49383.5	173987	2361.75	49164.3	2.83565	0.504633	0.231152	4.08456	1.82877	1563.86	53.8913	828.918	1.31688	3.53045	3.95749	0.681231
ATOACsf_C5	3	3_3	Awatere Valley	4	Single	S	10.36	7.18	0.56	2.97	1.62	674.739	2938.44	24.8103	170.335	2.28488	3.19722	353.596	364.977	98.2236	3.69171	13446.8	92.5397	3092.3	163.308	20.8231	2.29629	392.133	0.638827	25967.2	155734	2314.75	26633.3	2.51582	0.408228	0.225117	4.88858	4.49446	1285.31	36.9616	553.55	1.26945	2.76659	4.66015	0
ATOACsf_C9	1	5_1	Awatere Valley	M	Single	F	13.5	7.62	0.41	3.05	1.78	1463.86	4610.77	25.8507	306.534	2.20846	3.26831	607.412	338.042	145.199	30.5035	23370.5	148.657	4336.91	167.928	28.4714	1.84682	336.371	0.756333	43845.7	190005	4184.06	22606.5	2.58832	0.393968	0.239415	3.48745	2.18043	1709.76	52.4779	891.084	1.37397	4.33475	4.19262	0.713443
ATOACsf_C9	2	5_2	Awatere Valley	M	Single	F	13.52	7.6	0.42	3.03	1.76	1417.74	3912.24	22.6775	288.952	1.28656	1.99776	662.171	539.822	364.837	107.85	24308.7	161.252	4339.5	178.249	26.891	1.73967	324.003	1.11886	42285.4	162498	1281.91	22945	2.29965	0.378122	0.212665	4.07822	1.49988	1453.03	49.3737	682.941	1.28349	3.98813	5.01578	1.25567
ATOACsf_C9	3	5_3	Awatere Valley	M	Single	S	10.35	6.69	0.26	2.96	1.8	831.878	4476.01	23.3613	314.463	1.87029	3.28661	716.511	642.817	193.484	10.0296	21951	120.893	4003.49	178.724	22.252	1.84238	194.06	1.35473	35362.8	207235	2342.66	19374.4	3.18609	0.402225	0.229742	6.83419	4.56365	1756.42	42.5899	702.193	1.21544	3.20864	5.314	0.16375
CAMBLsf_A3	1	10_1	Central Otago	M	Single	F	13.39	8.22	0.46	3	1.92	1459.95	4011.87	18.6223	390.307	2.157	5.32289	691.168	424.955	119.388	12.6221	31784.7	50.3797	3521.89	236.26	28.8723	2.103	374.359	0.919152	14934.7	182203	3855.06	28012.7	2.74296	0.397873	0.292479	3.14368	5.30323	1988.09	52.8321	798.698	1.38603	3.64644	3.3406	0
CAMBLsf_A3	2	10_2	Central Otago	M	Single	F	12.76	8.29	0.42	2.91	9.5	1613.33	4507.59	15.9009	322.268	1.08088	2.17633	705.039	450.336	195.274	92.0379	26236.1	51.5041	3032.87	336.45	35.4681	1.7968	326.586	0.714712	14169.9	145801	1644.05	35172.5	2.94545	0.395732	0.26124	3.35275	4.3758	1827.59	45.6013	679.778	1.31927	3.9398	5.04672	1.48626
CAMBLsf_A3	3	10_3	Central Otago	M	Single	S	10.42	7.35	0.2	2.93	1.84	533.306	4603.13	11.4922	169.679	1.11406	1.67595	385.464	326.88	76.2948	4.88773	14722	21.2703	659.198	92.8263	10.6162	2.00312	118.964	0.629003	11658.6	142640	2602.79	44978.4	3.35296	0.383163	0.234047	2.46079	7.36484	1780.83	36.8563	539.302	1.24852	3.24895	3.8995	0.369337
CAMBLsf_G12	1	8_1	Central Otago	3	Single	F	13.42	8.34	0.37	2.96	1.95	1448.6	3295.11	30.0265	632.514	2.41607	2.98351	484.631	209.854	83.2501	25.6944	27806	141.215	5514.16	184.936	30.0595	2.03503	366.318	0.216806	30565.9	179354	4632.12	27667.2	2.45717	0.394632	0.245804	4.48226	3.33349	1691.26	48.6165	762.616	1.29445	4.20481	4.4883	0.854623
CAMBLsf_G12	2	8_2	Central Otago	3	Single	F	13.41	8.16	0.4	2.98	2.23	1064.36	2858.32	26.5444	699.548	1.98063	3.05245	680.787	443.619	182.524	33.7743	27834.3	143.432	5653.89	251.766	30.8749	2.13007	326.493	1.02247	28686.2	156978	2008.37	15682	2.34696	0.389511	0.236433	2.68731	2.91088	1709.14	54.1991	709.492	1.3312	4.80677	5.39168	0.637701
CAMBLsf_G12	3	8_3	Central Otago	3	Single	S	10.31	7.44	0.21	2.89	2.03	614.157	3401.72	24.2579	422.844	1.95019	3.68788	576.121	486.24	148.6	6.08119	14566.3	83.4675	3687.75	198.464	20.307	2.35191	213.357	0.986528	25017.4	207974	3286.65	24401.1	2.87373	0.412831	0.247244	5.12004	8.64279	1618.96	30.1792	551.532	1.2822	3.47285	4.19643	0
CAMBLsf_G9	1	11_1	Central Otago	3	Single	F	13.38	8.41	0.38	2.9	2.06	1628.22	3624.31	31.5367	729.425	2.37123	3.86158	834.17	751.302	360.833	24.5007	42287.7	155.943	6759.72	294.647	35.6473	1.7663	448.171	1.6998	31817.9	177524	2022.79	18890.1	3.33919	0.398815	0.256561	3.53037	4.24308	2007.04	57.532	808.687	1.32546	4.31878	5.48387	0.809946
CAMBLsf_G9	2	11_2	Central Otago	3	Single	F	13.48	8.46	0.39	2.92	2.07	1513.7	3614.59	30.4561	599.361	1.95501	3.24885	697.182	658.562	459.083	31.5791	33081.7	128.34	5473.43	251.252	29.6927	1.61959	401.644	1.27132	25995.1	153021	1791.73	21482.8	2.76691	0.384286	0.243739	4.00484	3.71991	1712.33	50.6266	681.156	1.31094	3.94876	3.92637	0.637274
CAMBLsf_G9	3	11_3	Central Otago	3	Single	S	10.26	7.41	0.26	2.9	1.76	821.206	3665.11	27.1657	457.69	1.94182	3.18982	630.683	653.993	164.891	6.73562	21273.6	87.3515	4252.72	205.688	23.1806	1.85612	222.116	1.41149	23514.2	187952	2467.72	18157.5	2.68059	0.375448	0.241392	4.37143	7.4446	1752.18	37.0957	598.083	1.23177	3.56264	5.55364	0.603361
CPEGIsf_A1	1	12_1	Central Otago	3	Single	F	13.33	7.73	0.36	2.95	2.09	1285.05	3052.88	29.5292	853.846	1.9595	3.76616	832.591	372.269	82.1715	4.26675	38337.3	149.02	6777.88	298.673	34.0876	1.65146	270.289	0.758328	28270.7	155338	1347.91	16601.4	1.94462	0.369618	0.24434	3.21621	3.92073	1883.25	53.1645	812.799	1.238	3.49259	2.41286	0
CPEGIsf_A1	2	12_2	Central Otago	3	Single	F	13.47	7.97	0.33	2.93	1.97	1499.06	3692.55	30.0199	610.189	2.2294	3.45124	761.746	620.534	201.045	14.4242	22000.6	142.999	6754.84	344.789	36.0113	1.77579	285.774	1.48079	30385	180393	1871.58	21131.1	2.3632	0.401213	0.274152	3.9014	5.38375	1806.25	44.1492	711.088	1.28887	3.52464	3.9853	0.693143
CPEGIsf_A1	3	12_3	Central Otago	3	Single	F	13.07	7.89	0.35	2.92	2.04	1110.43	3965.1	28.1053	461.506	1.81951	2.68947	522.861	333.224	120.256	4.3017	23515.5	103.621	4590.62	219.601	23.2319	1.83448	222.337	0.296731	31988.3	201097	9208.58	21405.8	2.81647	0.408183	0.275898	7.43419	7.93823	1839.78	51.1368	731.311	1.27408	3.41393	2.84375	0.0739726
CPEGIsf_C11	1	7_1	Central Otago	3	Single	F	13.45	8.6	0.32	2.89	1.8	1215.9	3729.96	47.9094	571.825	4.00225	5.65167	608.674	436.969	164.359	17.9568	27334.4	150.758	6510.05	249.933	29.5318	2.32389	419.024	0.970523	34261.9	207801	4156.01	20277.8	2.40127	0.39267	0.297558	2.86542	5.99645	2041.83	50.0253	849.422	1.399	3.71977	3.30347	0.325786
CPEGIsf_C11	2	7_2	Central Otago	3	Single	F	13.36	8.79	0.36	2.89	1.93	952.017	4288.4	51.4254	442.251	3.2211	5.88373	548.45	594.874	347.422	21.951	29188.2	129.687	4706.72	210.001	20.5465	2.00339	283.683	1.10825	40633	195786	1827.93	31759.4	2.91058	0.379127	0.272125	4.37555	6.1948	2170.38	52.012	727.433	1.33146	3.56562	3.80984	0.599205
CPEGIsf_C11	3	7_3	Central Otago	3	Single	S	10.12	7.86	0.17	2.83	2	581.493	4221.69	30.2015	248.695	2.9094	4.80557	411.417	317.524	90.1599	1.34244	33816.4	67.3998	2917.27	134.537	13.6732	2.52047	172.38	0.571917	30203.1	250919	2653.12	23390.6	2.95972	0.407276	0.26032	3.95541	11.5529	1767.67	37.0876	563.596	1.29797	2.75825	3.39017	0
CPEGIsf_G7	1	9_1	Central Otago	3	Single	F	13.36	7.99	0.28	2.99	1.77	1140.84	4264.15	37.7383	527.641	3.16826	3.56952	527.465	309.746	125.056	24.1751	22084.3	109.784	4194.23	170.196	21.1914	1.80646	258.033	0.484781	32231.8	185137	1905.22	25616.6	2.33783	0.387441	0.255257	4.42975	5.18818	1937.1	46.3014	771.739	1.31451	3.83466	2.96315	0.56037
CPEGIsf_G7	2	9_2	Central Otago	3	Single	F	13.57	8.04	0.29	2.96	1.76	1241.45	4453.05	32.7287	544.456	2.40991	3.06673	668.26	601.951	347.929	57.4399	29162.5	107.452	4695.6	212.632	22.4005	1.83318	240.092	1.0256	30159.9	174707	1950.29	23466.4	2.57416	0.384056	0.250331	5.02941	5.23272	1979.36	59.0527	694.362	1.27993	4.12154	3.89434	0.826692
CPEGIsf_G7	3	9_3	Central Otago	3	Single	S	10.1	7.15	0.26	2.94	1.46	275.438	4575.76	61.4764	266.986	7.76014	10.3586	509.077	172.391	26.2344	4.03526	11788.6	30.8352	692.743	12.957	4.09802	2.40491	27.9834	0.0540503	48248.7	185480	3636.98	16719.5	2.56182	0.38574	0.273584	4.42223	14.2577	1553.25	34.3557	858.203	1.56649	3.4989	1.82763	0
HCNKIsf_C3	1	14_1	Hawke's Bay	4	Single	F	13.39	7.48	0.41	2.99	2.03	1389.56	6552.39	43.0689	344.213	4.5515	7.19681	445.288	207.163	66.9772	8.08734	24603.1	104.982	3692.75	112.175	16.263	1.95402	142.807	0.109448	43004.5	232179	5208.13	25223.6	2.6652	0.392059	0.226527	5.09219	3.14637	1822.25	52.4395	828.354	1.5208	3.1922	2.0973	0
HCNKIsf_C3	2	14_2	Hawke's Bay	4	Single	F	13.46	7.25	0.37	3.04	1.8	1781.53	4435.91	28.4007	523.428	2.19347	2.73418	679.346	445.723	192.987	38.1822	23920.6	185.375	5375.83	208.507	30.8387	1.75411	305.542	0.936875	37363.6	174366	1785.84	20973.4	2.29108	0.386577	0.227606	3.60564	1.88374	1547.8	48.6349	746.407	1.33668	4.24825	4.79096	1.13759
HCNKIsf_C3	3	14_3	Hawke's Bay	4	Single	F	13.16	7.03	0.36	3.04	1.81	1741.94	4551.69	29.9689	544.014	2.15505	2.62847	806.538	439.554	151.134	27.4351	23450.8	186.085	5835.76	264.525	34.5997	1.92062	290.413	0.876842	36907.3	188694	2114.2	22522.6	2.4772	0.3906	0.227745	4.0779	2.35159	1637.21	47.9428	753.994	1.33941	4.07995	4.33748	1.08881
HCNTHsf_A2	1	17_1	Hawke's Bay	4	Single	F	13.27	8.01	0.45	2.96	3.15	883.61	4922.24	50.1796	423.526	3.65526	6.53573	967.342	320.789	144.521	16.0153	25772.6	102.477	3146.21	119.566	14.0732	1.82187	154.053	0.389512	44894.5	193414	3970.28	23894.5	2.54098	0.39316	0.231271	5.15604	2.27986	2121.72	51.941	815.749	1.29748	3.43049	1.46396	0
HCNTHsf_A2	2	17_2	Hawke's Bay	4	Single	F	13.27	7.89	0.48	2.97	3.21	1049.86	4628.79	32.4694	385.139	2.14338	3.71666	604.68	327.598	123.091	20.5331	23102.6	98.2097	3013.05	156.395	15.789	1.99862	183.035	0.582484	34394.4	145667	1910.88	19176.9	2.65692	0.393209	0.218877	3.41746	1.8061	2088.95	54.1614	750.93	1.32567	3.37255	2.87782	0.0173925
HCNTHsf_A2	3	17_3	Hawke's Bay	4	Single	F	12.89	7.99	0.31	2.94	1.63	390.045	5971.04	69.7624	383.202	5.31581	11.8506	678.368	422.192	125.934	10.5017	33938.7	82.3807	2129.97	102.08	11.8273	1.97004	90.3884	0.612772	63831.4	284831	2163.06	28765.2	2.01229	0.373392	0.236929	4.29506	5.15908	2601.87	52.4639	936.924	1.59524	2.75026	1.99223	0
HPRMAsf_C1	1	18_1	Hawke's Bay	M	Single	F	13.57	7.46	0.45	3.03	1.95	977.423	5037.34	31.335	315.945	2.24952	4.01695	637.012	429.625	205.34	42.7691	32685.9	122.783	3546.07	140.897	22.1066	1.63984	175.191	0.740657	50727.4	199089	1780.63	20094.6	3.01352	0.374423	0.211529	3.49482	1.86732	1769	52.8369	858.107	1.25235	3.28064	1.92288	0.010102
HPRMAsf_C1	2	18_2	Hawke's Bay	M	Single	F	13.48	7.66	0.47	3.05	1.78	1086	4159.15	21.1524	348.752	1.69979	2.36466	671.759	474.634	220.357	57.4099	23312.7	100.448	3371.52	183.758	27.4519	1.94664	197.142	1.02074	27087.8	142896	2099.04	12334.3	2.5513	0.386532	0.219363	4.63012	1.79219	1613.97	51.4573	822.318	1.23142	4.1574	3.33105	0.521761
HPRMAsf_C1	3	18_3	Hawke's Bay	M	Single	F	13.1	7.53	0.41	2.98	2.02	1363.63	5263.43	22.1286	389.793	1.66045	2.89637	870.413	773.732	373.385	132.058	30956.6	136.644	4822.54	209.6	29.6131	1.69931	190.46	1.46958	39402.8	203261	2881.11	12991.7	3.39412	0.395024	0.212464	4.28945	1.64204	1769.38	56.5256	862.403	1.25495	3.53456	4.1361	0.572268
HPRMTsf_E3	1	15_1	Hawke's Bay	M	Single	F	12.62	8.61	0.36	2.88	3.36	1129.14	4612.12	22.9873	553.866	2.89857	6.31348	489.964	168.572	27.0677	2.31775	26756.5	82.8648	4685.95	180.188	19.5283	1.92738	170.169	0.154642	25397.4	184219	2754.46	18785.7	2.25591	0.390033	0.28349	3.70516	6.37287	1696.64	43.9614	699.258	1.28261	2.62924	1.41944	0
HPRMTsf_E3	2	15_2	Hawke's Bay	M	Single	F	13.11	8.66	0.34	2.89	2.22	1802.87	4229.17	21.2087	585.047	1.98666	4.34124	744.788	521.046	166.023	7.16339	41869.2	121.716	7346.91	272.71	29.0749	1.73973	295.749	0.958692	21152.4	144537	995.578	17905.2	2.34398	0.37899	0.277982	4.22359	3.79013	1581.85	48.1668	644.553	1.26767	3.55047	3.47344	0.0734696
HPRMTsf_E3	3	15_3	Hawke's Bay	M	Single	F	12.78	8.72	0.37	2.88	1.89	1376.11	4670.47	25.9048	594.709	2.36905	5.35949	682.634	396.866	85.6725	2.35508	42590.2	125.119	7068.67	237.905	25.0274	1.89399	271.531	0.610386	25324.4	185889	1757.26	23089.8	2.02761	0.379707	0.262186	4.11276	5.72925	1900.29	50.9297	728.317	1.30762	3.40041	2.62021	0
HTHESsf_C1	1	16_1	Hawke's Bay	14	Single	F	13.46	7.9	0.41	2.99	2.01	1931.65	5004.62	26.7946	414.344	1.80188	2.36341	810.861	535.546	166.347	33.7547	30092.2	178.983	5888.18	219.118	33.106	1.666	234.82	1.25701	37708.8	160010	1810.28	16845.3	1.96803	0.366245	0.217817	3.5339	1.98818	1455.85	51.8503	718.499	1.25104	4.57743	4.82889	0.89795
HTHESsf_C1	2	16_2	Hawke's Bay	14	Single	F	13.6	8.02	0.46	2.99	1.75	1508.69	4435.28	23.173	435.472	2.1269	2.60419	739.642	406.779	173.603	35.1466	25137.4	164.317	5495.49	218.173	32.3674	1.9703	249.129	0.794333	35891.3	157680	2217.83	10757.7	2.2707	0.388192	0.236242	5.15153	2.61641	1489.1	52.8921	788.924	1.24588	4.23763	3.14812	0.346499
HTHESsf_C1	3	16_3	Hawke's Bay	14	Single	F	13.05	8.01	0.36	2.94	1.82	1558.39	5480.42	31.1927	315.132	2.7272	4.16601	690.928	470.284	135.588	8.8225	20210.3	148.114	5068.44	224.665	28.4185	1.92698	189.631	0.858556	49526.2	210130	2294.44	11402.9	2.78683	0.401523	0.255978	5.60981	3.64004	1580.53	50.0635	788.375	1.31484	3.62885	3.62615	0
HTHMAsf_C11	1	13_1	Hawke's Bay	M	Single	F	13.02	8.03	0.42	2.95	2.1	1407.11	3633.42	39.7172	353.883	2.3729	4.12621	660.203	544.749	211.761	12.7978	37003	254.874	5898.95	194.999	30.0142	1.81702	422.465	1.08127	52469.5	185579	1890.09	15557.9	2.61036	0.391616	0.246158	4.0549	2.83555	1681.26	57.9443	821.454	1.30216	3.46612	4.30316	0
HTHMAsf_C11	2	13_2	Hawke's Bay	M	Single	F	13.61	8.21	0.42	2.95	1.74	1512.65	3540.51	36.9894	371.648	2.15115	3.53806	854.449	619.807	300.181	40.2206	34495.6	267.141	6605.02	260.412	38.8773	1.74901	458.425	1.17864	42661.8	152622	1434.42	19704	2.43761	0.380192	0.233548	4.11513	2.14041	1359.78	45.2908	686.761	1.29874	3.85574	3.8232	0.632139
HTHMAsf_C11	3	13_3	Hawke's Bay	M	Single	F	12.91	7.97	0.39	2.96	1.75	1481.21	3460.31	23.3291	307.309	1.8658	2.41701	777.416	536.956	138.547	9.74743	24983.9	202.565	5806.73	292.94	40.7729	1.94955	418.84	0.974105	35120.8	151769	6473.95	25034.7	2.36073	0.394058	0.268085	6.64599	3.05815	1387.26	47.1263	719.664	1.26521	3.98422	4.64819	0.691136
MARARsf_G1	1	20_1	Martinborough	14	Single	F	13.01	8.2	0.36	2.92	2.16	1340.49	4377.7	32.305	575.679	2.26968	3.10435	1000.01	897.963	415.911	99.2504	32023.8	125.884	3908.9	208.899	24.304	1.74086	238.355	2.10093	36469.8	162193	1508.15	25809.4	3.2535	0.393028	0.261343	3.33126	4.63559	2176.41	58.2331	780.683	1.27596	5.69259	7.41222	2.05641
MARARsf_G1	2	20_2	Martinborough	14	Single	F	13.36	8.39	0.41	2.9	2.15	1627.77	4158.47	22.3074	755.048	1.81492	2.43977	1336.84	1223.43	541.635	67.2646	31241.6	106.586	4578.88	299.693	32.6423	1.64317	274.675	2.93954	19840.8	120219	1485.97	19447.6	3.19796	0.39184	0.268699	4.03448	3.96568	1972.01	53.9384	794.625	1.20292	5.85076	6.6576	1.2528
MARARsf_G1	3	20_3	Martinborough	14	Single	F	12.93	8.29	0.38	2.95	1.7	1337.46	4466.74	22.8685	529.944	1.5208	1.52061	909.108	749.619	246.61	37.0116	21462.4	91.6746	3299.4	235.123	25.7166	1.89247	226.455	1.61306	25269.7	138430	4929.12	20054.4	2.6234	0.396324	0.26756	4.77479	4.74828	1838.93	46.9146	720.467	1.21202	6.06401	7.78298	1.60805
MARLIsf_G10	1	19_1	Martinborough	1	Single	F	12.08	7.59	0.32	2.97	1.74	1222.05	4075.92	20.358	372.367	0.905654	1.49262	636.266	551.771	199.499	31.3939	27061.1	108.084	3794.4	189.21	20.063	1.69929	240.279	0.98458	40027.4	173856	1568.33	16424.9	2.89227	0.384111	0.23668	2.48207	4.10335	2263.33	51.3466	786.684	1.20027	4.18124	4.3292	0.525904
MARLIsf_G10	2	19_2	Martinborough	1	Single	F	13.24	8.1	0.38	2.94	1.82	1437.01	3603.57	16.578	487.254	0.863253	1.08252	845.296	542.064	174.577	25.569	26591.1	94.2547	4277.43	280.687	28.3658	1.65304	270.728	1.36821	23852.3	132074	1576.83	20655.4	3.09921	0.392819	0.245617	4.1616	3.18034	2149.66	57.7472	752.061	1.16279	5.40785	6.02717	1.18568
MARLIsf_G10	3	19_3	Martinborough	1	Single	F	13.01	8.11	0.4	2.97	1.82	1265.2	3985.36	16.743	461.741	1.07408	1.50752	796.936	584.663	177.426	38.2249	20938.3	96.0525	4404.01	302.546	29.9143	1.92797	255.37	1.24606	25175.3	155596	1605.42	14924.1	2.90784	0.396594	0.265563	4.20585	4.12777	2054.97	50.7198	743.204	1.16937	4.44403	4.94146	0.756908
MPACLsf_B6	1	24_1	Martinborough	M	Single	F	13.44	8	0.5	2.98	1.92	974.224	3480.12	36.3596	480.272	3.01874	5.89996	558.4	340.447	125.844	48.5831	35845.9	100.333	4059.71	176.138	20.683	1.79683	174.525	0.624754	32269.8	169547	1120.37	17823.5	2.33001	0.372745	0.252834	2.60533	4.02732	1980.72	56.9818	704.9	1.35628	3.08959	2.86537	0.330056
MPACLsf_B6	2	24_2	Martinborough	M	Single	F	13.65	7.97	0.59	2.99	1.88	1031.56	3031.34	29.0476	489.977	2.86808	5.27944	537.572	355.638	154.042	37.535	47095.6	119.341	4992.63	184.857	22.2207	2.1707	231.935	0.682314	29773.4	147110	866.014	13386.9	2.47173	0.385521	0.243594	4.01199	4.0899	1887.98	44.1218	793.47	1.4269	3.21087	2.23448	0.405855
MPACLsf_B6	3	24_3	Martinborough	M	Single	F	13.95	8.05	0.53	2.99	2.18	1334.34	3167.57	28.2818	578.278	2.42565	4.66928	755.962	680.372	282.821	110.027	46063.6	141.747	6858.92	307.211	35.832	1.96576	266.777	1.10208	24621.6	141921	912.049	14700	3.07767	0.397834	0.262908	4.00086	4.00772	1899.32	56.302	743.301	1.34357	4.02563	3.96904	0.671611
MPACLsf_H6	1	23_1	Martinborough	1	Single	F	13.21	8.22	0.31	2.96	1.96	1562.55	5054.04	28.7849	466.085	2.43737	4.42898	574.927	571.882	248.267	27.7825	35549.7	192.423	6362.07	208.117	30.5945	1.84607	367.465	1.10768	51183	213275	1895.74	16445.4	2.97296	0.378064	0.224302	3.22558	1.74477	1638.68	52.6551	838.412	1.30698	3.68546	3.98823	0.181515
MPACLsf_H6	2	23_2	Martinborough	1	Single	F	13.35	8.2	0.28	2.91	1.95	2581.1	5121.07	22.9229	528.293	1.63685	2.67341	802.531	700.223	188.069	20.5428	35653.2	242.273	8584.03	337.097	49.0791	1.75257	494.655	1.63705	41857.2	188221	2276.66	28231.9	3.00051	0.383113	0.231605	4.08198	1.24394	1454.85	79.3839	729.763	1.25061	4.0571	5.35228	0.982368
MPACLsf_H6	3	23_3	Martinborough	1	Single	F	13.97	8.25	0.33	2.95	1.87	2719.56	4855.53	23.3041	569.489	2.20183	3.03477	803.343	625.407	196.593	38.6257	31390.3	235.746	8672.74	360.687	54.7172	1.99375	524.337	1.2118	39623.7	187515	2019.65	27317.4	3.24761	0.388336	0.233552	4.15175	1.3043	1418.9	52.9609	819.674	1.28062	4.07027	4.17202	0.81216
MPAPEsf_C8	1	21_1	Martinborough	1	Single	F	13.27	8.45	0.35	2.93	1.93	1684.86	4995.4	24.3212	376.056	1.51716	2.82549	486.742	451.514	137.458	7.55928	30678.5	130.882	5533.9	195.293	23.622	1.71156	287.6	0.958279	43060.3	187945	1232.25	15982.6	2.8809	0.391488	0.232836	4.18068	3.44115	1835.84	51.6096	782.383	1.22189	3.17005	4.78847	0
MPAPEsf_C8	2	21_2	Martinborough	1	Single	F	13.5	8.23	0.34	2.93	1.96	2450.49	4489.55	19.7608	565.827	1.06408	1.56319	897.567	844.381	383.468	48.5252	38843.7	184.209	7855.19	338.66	41.4434	1.55928	454.081	1.78501	32035.3	149495	1401.75	13898.6	2.99626	0.385431	0.232991	6.81169	1.50929	1528.59	56.1326	769.352	1.18481	3.92204	4.64287	0.570705
MPAPEsf_C8	3	21_3	Martinborough	1	Single	F	14.01	8.27	0.33	2.92	1.85	2618.23	4769.39	16.651	577.683	1.08153	1.65418	784.766	676.593	241.226	43.4117	29362	173.062	8111.33	376.921	45.8824	1.94939	489.508	1.40798	31428.9	167381	1482.42	16484.4	3.00209	0.400826	0.239316	6.14911	1.91338	1685.23	57.897	837.556	1.20602	3.93314	5.33014	0.885457
MTKSKsf_B6	1	22_1	Martinborough	1	Single	F	12.97	8.4	0.27	2.92	1.98	1063.93	4890.68	28.5816	297.874	2.41559	3.23726	546.311	382.814	122.391	8.68921	20520	91.5133	2898.89	161.038	16.6997	1.83363	135.393	0.680495	34875.7	172653	6634.3	20397.5	3.14243	0.393535	0.284968	4.6966	6.77621	2058.49	48.6391	784.066	1.25571	3.53562	3.10853	0.0992943
MTKSKsf_B6	2	22_2	Martinborough	1	Single	F	13.49	8.06	0.28	2.96	2.28	1880.93	4022.74	19.4262	474.14	1.47815	1.98184	1322.88	808.732	273.776	35.3399	32621.6	168.199	6000.16	336.113	41.3597	1.685	312.458	2.10887	31884.4	152358	1600.57	18079	3.79906	0.404459	0.258211	3.48007	3.14803	1737.57	53.6394	703.231	1.17643	5.91719	7.30269	1.10603
MTKSKsf_B6	3	22_3	Martinborough	1	Single	F	13.76	8.69	0.33	2.94	1.96	1371.74	4530.39	25.6931	391.406	2.42415	2.87926	735.916	474.305	139.21	14.4428	24706.2	128.358	4424.96	294.185	30.8164	2.04506	208.854	0.860275	36248.4	166031	1790.09	20369.5	3.1287	0.396243	0.290955	4.42017	5.74505	2080.1	52.8292	809.711	1.27161	4.33686	3.42929	0.29969
NSEBRsf_D9	1	25_1	Nelson	11	Single	F	13.55	7.31	0.47	3.05	1.87	1022.06	3310.61	61.8082	489.675	4.07889	5.27915	677.138	484.405	172.53	50.5577	32197	172.11	4108.67	155.531	25.1029	1.68545	262.777	1.03543	54512	181954	2057.45	15798.6	3.06226	0.383258	0.212845	3.21933	1.68787	1647.38	48.7992	795.795	1.45811	3.92611	4.09309	0.447735
NSEBRsf_D9	2	25_2	Nelson	11	Single	F	13.55	7.3	0.45	3.04	2.17	1065.39	3368.18	55.3068	448.005	3.73316	4.27454	847.787	506.53	136.214	30.3368	29004.4	10.61	4218.06	188.419	26.3297	2.05007	290.935	1.18236	53065.4	172454	2095.47	24084.6	3.19673	0.383603	0.221526	3.88306	1.74431	1734.99	49.7125	810.993	1.48963	4.95887	6.8831	1.41156
NSEBRsf_D9	3	25_3	Nelson	11	Single	F	13.98	7.38	0.49	3.03	2.02	1103.7	3796.28	50.6641	411.515	4.11314	4.03953	649.225	536.942	168.211	32.0776	22900.1	130.992	3721.76	200.668	26.484	1.87296	248.429	0.906182	45640.2	177959	9023.75	13871.2	2.6893	0.394186	0.240107	4.99382	2.0533	1639.33	50.6477	803.213	1.48642	4.13769	4.63624	0.0604691
NSECHsf_B8	1	26_1	Nelson	11	Single	F	13.29	7.44	0.46	3.07	1.91	997.226	3519.34	82.5933	389.871	4.56192	5.12802	568.823	475.497	269.321	58.5298	33176.2	179.811	3672	137.639	23.1098	1.69213	278.132	0.974802	57662	189320	2627.65	26169.7	2.72573	0.393422	0.214207	3.23975	1.57453	1749.89	58.1457	791.253	1.53051	4.73489	5.0974	0.961047
NSECHsf_B8	2	26_2	Nelson	11	Single	F	13.43	7.45	0.51	3.04	2.13	1307.31	3614.64	88.3319	646.638	5.59964	6.18342	1125.29	1341.9	585.226	137.253	42177.4	272.3	7267.17	357.775	46.8711	1.76047	322.792	3.10405	53469.5	173853	2503.48	17070.6	2.51824	0.369686	0.227857	3.53336	1.57023	1786.95	53.2781	913.596	1.46036	4.37831	6.19118	1.15968
NSECHsf_B8	3	26_3	Nelson	11	Single	F	13.94	7.77	0.54	3.02	2.09	1476.97	3719.39	51.5057	411.756	3.66531	3.43985	770.917	693.202	213.501	40.2002	26591.6	175.995	4881.03	256.068	36.9839	1.87336	333.276	1.34161	40807.2	150538	6503.11	20620.6	2.88921	0.396913	0.23976	4.66886	1.56953	1504.69	52.4778	793.762	1.36563	4.50646	5.90215	1.20446
NSEERsf_A10	1	29_1	Nelson	11	Single	F	13.45	7.26	0.44	3.06	1.67	444.769	4095.24	83.9787	240.35	5.50668	6.6467	304.417	200.096	89.5339	14.1222	18099.1	10.61	1279.34	48.9066	8.28018	1.90385	109.314	0.150742	63951.9	189079	2326.8	28119.1	2.45505	0.385378	0.282565	12.322	3.72887	1926.48	50.3103	834.151	1.64962	3.01411	1.9695	0.0123
NSEERsf_A10	2	29_2	Nelson	11	Single	F	13.56	7.35	0.46	3.05	1.86	983.703	3122.56	49.2162	402.679	2.97858	3.02446	563.793	389.66	170.982	33.3619	27723.1	143.926	3262.77	142.546	21.7933	2.13382	307.83	0.742654	46539	158212	2450.91	24125.3	3.26644	0.385652	0.211625	3.64502	1.59634	1641.6	53.6119	740.93	1.43657	4.79389	5.13338	0.77014
NSEERsf_A10	3	29_3	Nelson	11	Single	F	14.03	7.59	0.51	3.02	2.28	1359.14	3253.58	49.566	486.571	3.10777	3.80265	803.264	526.893	161.519	41.7602	29437	162.048	4629.14	234.418	32.1632	2.16426	372.019	0.971651	42348	151848	1959.75	23976.4	2.89149	0.379554	0.22534	4.56784	1.57967	1651.93	50.6724	794.307	1.37589	4.61064	4.79332	0.851325
NSEERsf_A6	1	28_1	Nelson	M	Single	F	13.4	7.96	0.38	2.99	1.8	1398.95	3915.47	10.9068	448.881	1.40815	2.4493	808.78	610.789	184.515	19.0513	32382.4	32.672	2702.21	245.746	25.8314	1.90626	278.563	1.45921	10313.4	130055	1136.88	26035.9	2.54025	0.368484	0.260251	4.73252	5.37807	2177.95	50.6033	782.738	1.255	4.58404	6.24444	1.15052
NSEERsf_A6	2	28_2	Nelson	M	Single	F	13.3	8.2	0.46	3	1.66	504.692	5084.49	13.7027	330.16	1.94511	4.06687	465.608	260.382	80.0713	6.09611	24881	25.1998	1445.17	119.921	13.9583	2.42656	120.934	0.426898	10352.8	138203	1928.56	28380.7	2.78393	0.379189	0.268015	6.90946	11.3245	2427.99	53.6956	782.25	1.31472	3.25224	2.43699	0.141526
NSEERsf_A6	3	28_3	Nelson	M	Single	F	13.89	8.03	0.42	3.01	1.82	1458.87	4037.04	10.7094	484.764	1.29326	1.99585	905.665	605.491	242.642	23.7034	32061.2	44.1234	3688.14	324.891	36.2917	2.0457	327.325	1.27771	8771.1	127103	1245.67	22989.8	2.83271	0.382123	0.27825	5.78796	5.62542	2171.59	55.6396	809.736	1.23669	4.40838	4.7119	1.11798
NSEERsf_E10	1	27_1	Nelson	11	Single	F	13.41	7.35	0.44	3.05	1.87	1154.49	3537.15	65.7299	418.579	5.68098	6.74961	663.034	525.371	176.508	27.1002	24095.8	162.966	4436.69	193.656	30.5096	1.95455	313.431	1.24566	48324.7	178861	5157.56	20836	2.72051	0.397112	0.232981	3.10596	1.81884	1568.05	49.8001	865.148	1.61606	4.22913	4.48749	0.704101
NSEERsf_E10	2	27_2	Nelson	11	Single	F	13.55	7.42	0.49	3.02	2.12	1170.95	3173.25	59.751	443.599	4.03708	5.08421	786.377	647.322	401.088	79.9412	29231.5	178.508	4439.27	183.335	27.416	1.70492	353.11	1.28163	42038	147165	1907.8	22365.1	3.47146	0.38724	0.219034	4.48577	1.42015	1422.77	50.282	673.001	1.42429	4.08283	4.25543	1.11267
NSEERsf_E10	3	27_3	Nelson	11	Single	F	14.01	7.75	0.58	3	2.44	1401.91	3573.23	55.2164	469.562	4.04163	4.23244	789.647	469.722	171.855	41.4371	31975.5	184.183	5046.91	236.871	37.7442	1.89697	418.046	0.728301	40068.6	150663	5769.79	23114.1	3.07512	0.395009	0.229707	5.88471	1.70085	1504.69	52.6624	838.222	1.39552	4.0514	3.52271	0.589627
NSEWIsf_D11	1	30_1	Nelson	11	Single	F	13.29	7.26	0.41	3.07	1.98	841.61	3895.04	69.1995	313.806	4.99288	5.28069	454.609	353.846	115.604	21.7125	19959.5	107.568	2602.85	115.595	17.9429	1.79124	221.429	0.594502	44283.2	165553	6855.96	23859.3	2.88689	0.387059	0.227039	4.86717	1.79449	1468.36	44.9546	760.256	1.49135	3.89399	4.29651	0.636896
NSEWIsf_D11	2	30_2	Nelson	11	Single	F	13.38	7.34	0.47	3.05	1.81	1132.06	3481.71	60.7836	429.245	4.43269	5.16117	582.221	311.271	95.4772	19.9554	22801.4	152.717	3769.79	158.811	25.8092	2.19599	318.716	0.559175	42940.1	159638	2672.74	23363.9	2.83983	0.416124	0.228694	4.81052	1.67931	1551.1	49.4975	796.766	1.4532	3.91759	3.29832	0.59676
NSEWIsf_D11	3	30_3	Nelson	11	Single	F	13.86	7.58	0.52	3.03	2.64	1359.02	3689.6	72.8466	546.114	4.51839	5.51571	876.423	533.071	179.981	54.5863	35142.8	188.955	5399.99	236.228	33.8699	2.24331	361.093	0.917183	44269	159834	3012.49	22478.9	3.3184	0.392829	0.22322	4.84468	1.77432	1703.46	55.0433	862.151	1.56609	5.01955	4.34341	0.597208
WCHLOsf_A2	1	33_1	Wairau Valley	M	Single	F	13.43	8.26	0.45	2.92	2.08	1554.47	4307.35	46.4952	560.952	3.39951	5.70012	903.28	543.556	243.729	10.2837	43314.3	201.229	7375.6	252.138	31.6549	1.96965	401.955	1.09238	41526.7	219397	2158.66	16816.5	3.33736	0.396918	0.272804	3.93555	7.71441	1965.14	60.9255	838.668	1.37362	4.63879	3.81096	0
WCHLOsf_A2	2	33_2	Wairau Valley	M	Single	F	13.51	8.16	0.44	2.9	1.91	1501.1	4264.31	40.3513	518.88	3.17507	5.53177	701.39	745.671	304.875	10.6004	35602.2	191.296	7718.53	259.833	30.1949	1.92793	419.91	1.14082	37883.4	209447	1764.79	11011.3	3.74031	0.393229	0.277959	4.48057	6.92548	1771.39	51.9995	736.591	1.40376	4.13605	3.4441	0
WCHLOsf_A2	3	33_3	Wairau Valley	M	Single	F	14.12	8.49	0.5	2.92	1.94	1779.87	4795.71	46.6544	501.4	3.79291	6.91276	756.662	458.798	155.3	11.1172	42435.4	219.416	8732.06	322.219	36.07	1.981	417.684	0.764724	46559.9	230434	1971.17	19045.4	3.29704	0.392405	0.282678	4.33059	5.43356	1911.12	56.9585	799.162	1.44355	3.73437	3.29203	2.29e-05
WDEOBsf_F5	1	36_1	Wairau Valley	M	Single	F	13.3	7.9	0.53	2.98	1.69	778.011	3303.9	53.5746	415.352	3.40424	5.42295	592.67	441.069	193.225	11.1243	33847.5	124.354	3825.88	132.743	19.0721	1.73535	272.083	0.809785	39250.8	176004	2135.79	14050.9	2.78911	0.390894	0.268689	4.73057	3.02474	1794.96	59.1391	773.847	1.36956	4.0834	3.47542	0.0120297
WDEOBsf_F5	2	36_2	Wairau Valley	M	Single	F	13.49	8.14	0.53	2.94	1.95	1508.68	2909.15	46.3078	765.626	2.84512	4.1467	1158.26	1451.75	433.874	21.9952	47722.1	216.148	8712.12	363.509	48.2917	1.64743	520.649	3.65059	30148.5	146887	1382.1	24434.8	3.92335	0.404412	0.233031	5.51957	1.51372	1645.62	50.4105	834.971	1.29058	4.5194	6.40383	0.628225
WDEOBsf_F5	3	36_3	Wairau Valley	M	Single	F	14.17	8.38	0.62	2.95	1.74	1341.84	2959.15	36.4924	563.93	3.27468	3.60404	739.751	475.931	155.08	11.4519	35678.3	145.655	5993.89	261.186	37.8272	1.97436	471.281	0.749234	25783.9	135662	3552.17	14108.1	2.73729	0.396864	0.270753	6.6585	2.1681	1427.82	52.7438	748.737	1.25858	4.37761	3.91026	0.175092
WDEOBsfP_C10	1	32_1	Wairau Valley	M	Single	F	13.17	8.17	0.2	2.94	1.52	1001.92	4702.06	8.71857	311.599	2.15596	2.82887	439.883	346.375	90.155	10.226	18037.9	27.8394	1609.89	152.607	15.0676	2.09137	166.771	0.571762	11423.8	134371	2127.41	32107	3.07633	0.394887	0.26959	6.36594	9.11766	2006.54	49.4054	658.158	1.27039	3.05749	2.62419	0.165033
WDEOBsfP_C10	2	32_2	Wairau Valley	M	Single	F	13.29	7.74	0.35	2.99	2.08	2121.75	4302.68	10.105	519.596	1.13426	2.3104	821.271	536.762	150.277	32.6189	36102.3	60.0007	5236.35	334.752	37.7998	1.84146	444.593	1.28939	12650.9	155066	1273.94	33592	3.88488	0.398559	0.252449	5.74442	4.35604	1837.97	51.7325	740.166	1.29167	4.66275	6.97459	1.68775
WDEOBsfP_C10	3	32_3	Wairau Valley	M	Single	F	14.11	8.15	0.38	2.98	1.79	2310.86	4459.61	7.3973	598.236	1.89161	2.25048	1179.32	701.284	225.942	48.6755	46684.8	72.5723	7564.35	563.04	58.4519	2.24105	581.598	1.38041	15275.6	181469	4852.14	35372.8	3.49596	0.409077	0.320274	8.46715	6.03205	2253.9	69.5057	948.995	1.24178	4.44973	5.28674	0.828819
WPRBOsf_C8	1	34_1	Wairau Valley	11	Single	F	13.24	7.62	0.43	3	1.8	1480.01	4090.22	31.6328	422.343	2.58695	2.54674	724.524	527.059	158.112	25.7029	25863.2	204.173	5191.44	215.645	29.9668	1.79378	301.121	1.10483	51247.5	168902	5698.45	14060.9	2.44238	0.391107	0.238769	5.26436	1.93517	1502.16	51.0693	751.881	1.22139	4.53839	6.21185	0.54662
WPRBOsf_C8	2	34_2	Wairau Valley	11	Single	F	13.49	7.73	0.48	2.99	1.72	1749.39	3755.84	26.3927	423.459	1.75472	2.26652	803.965	778.854	417.608	76.1206	35952.4	262.079	6982.85	239.108	36.0581	1.73204	401.709	1.49998	47484	170466	1974.83	20328.2	2.00067	0.367572	0.21868	5.08794	1.42052	1385.78	56.3918	665.694	1.24586	4.49902	5.36626	1.25681
WPRBOsf_C8	3	34_3	Wairau Valley	11	Single	F	14.12	8.29	0.51	2.93	2.87	2252.83	3896.66	32.1769	551.488	2.00452	3.02444	1203.31	873.284	226.789	86.1034	43490.7	341.642	8463.53	362.402	49.452	1.76342	468.027	2.01321	54709.9	158385	1508.14	21959.2	2.60268	0.387996	0.233288	4.69412	1.31275	1535.83	56.0051	786.597	1.26077	4.36629	6.30608	0.955222
WVBVBsf_G1	1	35_1	Wairau Valley	11	Single	F	13.27	7.29	0.39	3.03	1.97	1036.85	3748.29	35.0858	334.913	2.79386	4.79104	779.081	694.17	388.929	62.7728	26700.8	133.639	4601.6	154.224	22.2014	1.7637	278.722	1.54637	42821	202425	3000.34	19562.5	3.41309	0.397991	0.22372	3.53671	2.35015	1758.22	60.6472	820.787	1.42918	4.39033	4.43162	0.661929
WVBVBsf_G1	2	35_2	Wairau Valley	11	Single	F	13.42	7.44	0.36	3	1.96	1374.4	3912.59	33.3496	374.871	2.73787	4.13502	903.599	558.038	148.745	16.8191	23148.8	144.559	5183.56	212.384	29.1676	1.90059	315.326	1.3889	39483.6	176683	2195.46	26309.5	3.37535	0.393806	0.233485	4.58549	1.95773	1659.9	51.0833	808.466	1.34631	4.48752	4.38724	0.635353
WVBVBsf_G1	3	35_3	Wairau Valley	11	Single	F	14.21	7.64	0.44	3.05	1.84	1402.96	3672.3	35.8755	530.029	3.02799	4.57937	1397.3	1208.69	535.452	193.785	40244.9	215.966	8718.2	376.177	46.0633	1.73232	418.89	2.55349	41921.6	182918	2328.1	27502.2	2.90288	0.385342	0.244538	3.68811	1.8483	1794.47	62.2003	820.61	1.34069	5.93147	7.30339	1.8662
Awatere Valley_Co	1	40_1	Awatere Valley		Co	F	13.14	8.43	0.71	2.94	1.72	859.745	3697.62	51.1137	325.719	4.86401	7.54398	562.533	278.792	113.562	6.71035	30578.1	90.2784	3206.33	146.735	19.4525	1.98443	216.598	0.357158	35604.4	175386	3894.11	15938.6	2.85169	0.41217	0.28381	4.19965	7.10382	2109.56	53.7213	882.066	1.41631	3.5064	2.21041	0
Awatere Valley_Co	2	40_2	Awatere Valley		Co	F	13.52	8.34	0.64	2.94	1.65	1333.41	3360.31	34.9313	403.356	2.82502	3.79268	677.684	516.147	233.939	18.9688	33245	135.862	4378.74	233.163	30.0692	1.82745	377.544	1.00092	28514.3	130398	1223.01	22056	4.34586	0.398961	0.241867	6.14335	3.62634	1894.53	49.4922	782.217	1.29106	4.20372	4.14909	0.444533
Awatere Valley_Co	3	40_3	Awatere Valley		Co	F	14.13	8.54	0.58	2.91	1.96	1615	3458.69	23.0881	518.727	2.61186	3.13435	880.941	551.402	237.332	31.7733	37038.7	147.573	6210.03	358.871	42.4054	1.78844	473.756	0.771481	25422.8	142636	3512.68	23526.4	3.33921	0.422864	0.252828	5.7124	3.43175	1806.39	50.3451	833.974	1.24758	3.72387	2.75785	0.106053
Central Otao_Co	1	41_1	Central Otago		Co	F	13.3	8.53	0.27	2.87	2.02	732.751	3923.44	61.8883	514.545	6.44598	9.54829	559.719	469.895	219.779	17.1968	25337.9	95.4362	3526.09	125.611	13.9593	2.46362	197.548	0.781279	52127.5	264465	7245.64	20483.6	3.78218	0.409732	0.331622	6.25982	10.4398	2545.15	60.2901	940.456	1.40326	3.1184	2.66919	0
Central Otao_Co	2	41_2	Central Otago		Co	F	13.45	8.11	0.35	2.92	1.98	1568.38	3647.43	34.4936	675.616	2.83433	3.87393	728.286	747.02	266.3	17.4493	28725.4	138.212	5501.05	272.154	33.0096	1.69184	371.1	1.48755	25933.1	148299	1896.51	22062	2.92998	0.412025	0.27386	5.04083	4.44292	1753.27	47.335	727.876	1.28033	3.77491	4.09764	0.355297
Central Otao_Co	3	41_3	Central Otago		Co	F	14.17	8.22	0.4	2.96	1.74	1213.67	3432.5	36.466	695.659	2.69721	4.63985	708.257	457.701	177.376	44.4309	37813.8	122.637	5041.76	222.291	26.8529	1.87964	331.833	0.763492	30469.5	157273	1382.07	22472.2	3.01771	0.385351	0.278952	4.43848	4.30368	2078.13	58.848	823.977	1.31666	4.03322	3.54002	0.384589
Hawke's Bay_Co	1	42_1	Hawke's Bay		Co	F	13.32	7.5	0.41	3.01	1.71	1662.42	4778.92	37.4114	475.351	3.36051	3.60879	801.809	761.205	381.827	67.9657	28118.8	10.61	5165.09	258.471	32.6443	1.71093	277.669	1.54382	40446.4	166008	1980.06	20253.4	3.0325	0.397953	0.230488	5.15307	2.29266	1715.39	43.6194	749.741	1.3196	4.44412	4.74729	1.10048
Hawke's Bay_Co	2	42_2	Hawke's Bay		Co	F	13.35	7.75	0.44	2.96	2.29	1945.39	4313.14	34.7501	563.622	2.97148	4.05885	1071.62	798.369	291.665	80.9581	33289.6	178.971	6588	336.753	38.5385	1.71326	304.903	1.8423	34021.4	159805	1722.38	14297.8	5.14811	0.428474	0.248816	6.1771	1.80324	1882	54.175	778.09	1.2588	4.55905	6.18979	0.731515
Hawke's Bay_Co	3	42_3	Hawke's Bay		Co	F	14.1	7.98	0.5	3	2.65	1620.52	4138.41	37.3561	582.121	3.07239	4.36403	1145.14	917.385	305.285	79.4906	31142.7	153.605	5826.39	399.985	43.9728	1.7925	317.051	1.93814	28712.8	133029	1384.33	11002.8	3.31416	0.394055	0.256759	5.92659	2.1477	1851.87	51.0936	821.27	1.28243	4.29302	4.2176	0.387813
Martinborough_Co	1	43_1	Martinborough		Co	F	13.18	8.48	0.39	2.94	1.79	1332.55	3787.94	30.9151	429.878	3.04721	3.72565	570.738	550.148	330.644	42.4686	31667.5	137.191	5059.02	213.052	26.3843	1.73207	268.34	0.81886	36954.2	186850	3467.03	13664.8	3.10938	0.401117	0.256645	4.95626	4.76956	1892.16	52.4741	795.199	1.24562	3.27923	2.629	0.226401
Martinborough_Co	2	43_2	Martinborough		Co	F	13.62	8.14	0.36	2.93	2	1685.41	3459.73	26.2648	656.712	2.48898	3.3346	955.639	811.325	399.347	59.1508	40424.1	183.618	7672.42	355.93	45.8208	1.73886	343.929	1.82086	31202.7	162687	2896.91	11358.7	3.98172	0.421134	0.277049	4.07528	3.95333	1673.49	47.9622	835.779	1.25704	4.16546	3.56091	0.545457
Martinborough_Co	3	43_3	Martinborough		Co	F	13.97	9.55	0.47	2.86	1.67	504.823	5797.06	46.463	315.076	3.23994	6.38388	462.374	404.016	161.14	9.98499	35838.4	78.6242	2042.48	92.8714	11.1843	1.99393	82.2602	0.573384	55885.2	242419	2351.76	28957.6	3.64494	0.385547	0.271912	4.36298	10.3944	2881.37	60.8764	906.847	1.37326	2.83451	2.13124	0.0536959
Nelson_Co	1	44_1	Nelson		Co	F	13.15	7.71	0.43	3.08	1.85	958.328	3354.36	68.1448	396.049	4.97211	4.9579	556.252	416.798	228.165	56.1984	23009.7	151.69	3371.03	185.515	22.5207	1.73889	284.446	0.642448	50700.8	171348	2744.26	25083.9	3.04146	0.397794	0.223933	4.71504	1.90599	1835.92	48.9861	765.674	1.48365	3.99697	2.96138	0.632395
Nelson_Co	2	44_2	Nelson		Co	F	13.31	7.47	0.43	3.01	1.97	1254.6	3590.52	52.099	442.491	3.32561	3.99854	894.099	1009.51	569.137	79.0527	30937	174.049	4433.22	309.454	31.5315	1.68546	319.427	2.27932	52006	161722	3091.75	25213.8	4.04732	0.398204	0.231418	4.13125	2.41893	2078.85	54.0927	803.356	1.43572	5.06124	7.75572	1.38974
Nelson_Co	3	44_3	Nelson		Co	F	14.16	7.82	0.5	3.04	2.52	1251.38	3766.76	64.8154	513.278	5.46605	5.89739	909.049	749.57	373.557	102.835	30310.6	187.52	5062.59	303.714	34.9554	1.77338	345.791	1.1592	51062.6	188227	5431.55	26006.1	3.02217	0.408831	0.239326	5.51616	1.98578	1875.2	55.4972	850.473	1.50489	4.39488	3.84118	0.588226
Wairau Valley_Co	1	45_1	Wairau Valley		Co	F	13.47	8.15	0.47	2.94	1.74	1433.18	4476.76	33.7075	391.967	3.22533	5.09733	582.301	571.336	281.78	10.7863	33766.8	148.086	5683.62	197.483	26.449	1.98005	337.511	1.11703	39561.8	195155	3431.44	17053.9	2.35249	0.403533	0.260824	2.39927	6.35543	1790.68	47.792	799.016	1.45966	3.85562	3.47155	0
Wairau Valley_Co	2	45_2	Wairau Valley		Co	F	13.57	7.95	0.44	2.95	2.16	1679.81	4246.78	32.8167	472.536	3.01191	3.91115	881.446	919.704	380.754	20.5821	28648	159.01	6544.38	340.606	37.0758	1.83574	411.937	2.00823	31365.3	166486	4290.88	15742.7	4.38512	0.424588	0.289388	6.496	4.87311	1757.14	49.4069	711.593	1.27846	4.14477	5.56458	0.426066
Wairau Valley_Co	3	45_3	Wairau Valley		Co	F	14.12	8.11	0.5	2.98	1.91	1744.3	4521.24	39.5813	546.312	3.75149	4.82457	844.065	712.922	368.828	47.8707	39750.4	188.02	7256.89	314.961	38.7013	1.83906	441.075	1.03887	34869.6	187393	3812.71	15915.3	2.70782	0.394723	0.270573	5.90434	4.46723	1777.25	53.2412	807.032	1.33926	4.1414	3.08516	0.162355
Awatere Valley_Blend	1	A_1	Awatere Valley		Blend	F	13.29	8.45	0.61	2.95	1.71	1257.56	4658.98	29.7482	299.97	2.82884	3.71279	332.136	92.5627	33.9223	6.89339	24055.4	97.0707	3255.4	111.399	21.1828	2.8464	295.394	-0.0877929	35640.2	161999	3753.17	23736.7	2.05074	0.383564	0.237815	3.02407	5.27623	1550.23	48.6836	846.89	1.39255	3.72244	3.06413	0.280796
Awatere Valley_Blend	2	A_2	Awatere Valley		Blend	F	13.3	8.53	0.56	2.97	1.73	1511.29	3899.9	20.7268	359.971	2.62605	3.08472	586.65	386.655	132.677	14.3125	25358.1	119.427	4845.91	224.184	33.0909	1.89588	393.641	0.778866	28656.4	160508	3613.67	20139.4	2.84254	0.415809	0.260808	3.94931	3.76858	1534.76	49.0267	816.154	1.35068	4.13307	4.42242	0.65087
Awatere Valley_Blend	3	A_3	Awatere Valley		Blend	S	10.2	7.19	0.39	2.95	1.65	715.792	3762.66	18.8723	233.05	1.82362	2.56438	407.578	313.945	79.5997	3.43424	16604.9	64.8618	2645.72	139.894	18.7367	1.94592	172.245	0.579566	21028.8	138294	3230.9	15139.7	2.47337	0.409635	0.232647	4.04022	7.26747	1331.76	32.179	572.122	1.23315	3.05195	4.24318	0.170148
Central Otago_Blend	1	CO_1	Central Otago		Blend	F	13.12	8.53	0.36	2.95	1.86	1269.05	3804.35	29.5214	558.874	2.73714	3.84114	550.56	322.894	102.785	9.08944	26684.8	102.101	4715.32	206.187	27.0961	1.85597	321.014	0.587919	27609.6	167941	2771.21	22338.6	2.44081	0.392496	0.270565	2.98699	4.68034	1767.07	43.873	781.853	1.3558	3.80623	3.40217	0.294377
Central Otago_Blend	2	CO_2	Central Otago		Blend	F	13.42	8.36	0.37	2.91	3.14	1274.78	3764.19	30.1433	524.513	2.63517	4.11875	608.947	394.611	131.621	18.5481	24144.2	107.012	4648.46	257.149	29.9993	1.94458	326.921	0.737285	28486.9	174693	2025.22	27838.1	3.31404	0.436694	0.286086	5.40637	5.24031	1934.17	51.0932	766.572	1.31147	3.8685	3.73721	0.555673
Central Otago_Blend	3	CO_3	Central Otago		Blend	S	10.39	7.81	0.25	2.92	1.82	620.739	3921.01	24.9984	305.326	3.11605	4.04434	414.056	255.3	63.7796	2.95569	13582.8	55.9754	2405.8	118.895	14.3057	2.11399	145.441	0.370275	26723	184218	3990.85	22874.4	2.66974	0.39866	0.260595	3.38596	8.81981	1584.2	33.5148	814.025	1.31249	3.07566	2.84496	0
Hawke's Bay_Blend	1	HB_1	Hawke's Bay		Blend	F	12.76	8.21	0.42	2.99	2.21	1186.22	4794.03	33.6742	382.306	3.21513	5.09446	556.864	241.987	85.0622	12.7619	24297	113.431	3914.75	145.772	21.4674	1.82715	197.611	0.339818	37988.6	182129	3157.75	16732	2.39694	0.392865	0.239561	3.1569	3.07205	1665.83	49.4125	819.354	1.3783	3.43472	2.44821	0.0158471
Hawke's Bay_Blend	2	HB_2	Hawke's Bay		Blend	F	13.12	8.28	0.44	2.99	2.16	1427.88	4350.67	26.3418	447.445	2.16121	3.16849	637.272	348.37	121.238	15.084	27479	133.322	4850.24	201.456	28.3681	1.86839	266.568	0.637055	31595.3	154035	3188.24	16194.4	2.38995	0.398443	0.252877	3.6429	2.51584	1539.72	48.4765	806.485	1.3153	4.00647	3.21626	0.288822
Hawke's Bay_Blend	3	HB_3	Hawke's Bay		Blend	F	12.76	8.2	0.36	2.95	1.84	1277.17	4826.28	39.6292	374.462	3.64028	6.00998	549.957	218.08	51.8246	9.52187	25485.2	131.431	4451.84	162.121	23.284	1.87482	233.619	0.241961	40356.3	202678	1783.71	23578.3	3.81493	0.388067	0.261436	7.00572	3.47877	1794.43	49.8952	811.675	1.31699	3.40786	3.46318	0.277576
Martinborough_Blend	1	M_1	Martinborough		Blend	F	13.37	8.36	0.37	2.93	2.11	1244.12	4555.68	34.9154	429.585	3.12893	4.45682	566.683	348.797	116.232	16.2291	28609.8	104.558	4102.96	178.491	22.2766	1.86861	243.755	0.506462	35931.9	191296	4248.43	24191.6	5.29532	0.412034	0.296274	8.16947	5.02805	2016.21	58.7515	813.111	1.24797	3.72714	3.72048	0.225956
Martinborough_Blend	2	M_2	Martinborough		Blend	F	13.39	8.55	0.37	2.94	2.04	1785.59	4015.57	18.4651	501.546	1.73328	2.328	786.69	553.221	181.194	19.8262	23777.7	111.816	5096.41	266.352	33.4074	1.71618	306.946	1.27249	23694.6	139526	2663.23	12111.8	3.13602	0.428072	0.270423	3.58706	3.32014	1642.62	51.4141	781.48	1.23967	4.43083	4.74447	0.678478
Martinborough_Blend	3	M_3	Martinborough		Blend	F	13.45	8.47	0.38	2.95	1.9	1717.98	4313.7	25.7994	493.323	2.54232	3.09838	712.67	489.855	143.898	22.3666	28577.2	129.935	5463.06	271.923	33.8184	1.84718	304.744	0.830111	27734.6	154059	3234.71	20485.9	4.73452	0.402759	0.282105	7.16442	3.73953	1709.56	49.5557	735.952	1.21935	4.53101	5.15917	0.852055
Nelson_Blend	1	N_1	Nelson		Blend	F	13.25	7.78	0.44	3.07	1.98	921.772	3809.25	54.4784	373.035	4.34377	5.12928	514.337	344.61	113.252	19.4482	22948.9	101.248	2850.69	136.579	20.9436	1.82554	233.965	0.63551	42413.5	174529	4414.38	22601.9	2.55606	0.397033	0.249795	4.27145	2.82622	1756.73	53.1746	865.563	1.54825	4.09444	3.90527	0.481912
Nelson_Blend	2	N_2	Nelson		Blend	F	13.37	7.88	0.49	3.07	2	1010.13	3421.71	40.4645	390.307	3.47043	3.6998	549.653	369.287	134.42	22.798	21310.2	110.465	3102.44	155.094	23.1041	1.93392	256.536	0.680239	34701.5	148125	3861.06	18551.3	2.52586	0.394067	0.238414	3.30648	3.07125	1536.11	50.1875	800.078	1.45875	4.17833	3.95869	0.594056
Nelson_Blend	3	N_3	Nelson		Blend	F	13.19	7.79	0.48	3.06	2.27	1333.07	3613.6	43.703	418.508	3.4752	3.66549	694.545	464.58	137.726	26.6869	24571.6	133.975	3955.29	225.29	32.0727	1.76662	346.645	0.850374	37527.3	149216	2076.04	23030.8	3.21926	0.402851	0.246028	5.36995	2.32924	1662.46	52.6652	814.394	1.40566	4.20681	4.27962	0.638218
Wairau Valley_Blend	1	W_1	Wairau Valley		Blend	F	12.92	8.04	0.4	3.01	1.83	1092.65	4108.1	30.488	347.888	3.33696	4.08861	537.125	319.243	99.0093	12.674	23798.4	107.174	3622.5	151.603	20.8126	1.89579	251.765	0.492311	32129.8	162691	4377.74	25548.6	3.81933	0.394105	0.28587	7.03287	4.98899	1584.84	48.5355	685.052	1.30779	4.10228	3.9265	0.124653
Wairau Valley_Blend	2	W_2	Wairau Valley		Blend	F	13.42	7.81	0.44	2.98	1.75	1590.38	3713.18	24.2979	439.021	2.1995	2.71547	667.774	458.193	133.19	15.6183	27892.6	128.355	5365.84	229.346	32.2194	1.82331	362.529	0.969611	29681.4	157581	2703.81	19712.5	2.43703	0.39467	0.245749	3.36519	3.14133	1433.09	44.0048	761.924	1.35153	4.217	4.21242	0.441337
Wairau Valley_Blend	3	W_3	Wairau Valley		Blend	F	13.94	8.42	0.51	3	1.86	1760.33	4001.1	27.8368	512.062	3.06371	3.79004	857.777	452.576	125.71	25.0837	34230.8	155.547	6799.77	322.737	41.8216	2.03538	430.665	0.88385	33621.8	172212	3395.64	21270.2	2.64541	0.404103	0.282545	4.11142	3.43007	1687.49	53.5517	885.424	1.36893	4.61499	4.55991	0.513983
